# Supplementary material for: The Complete Mitogenome of Elymus sibiricus and Insights Into Its Evolutionary Pattern Based on Simple Repeat Sequences of Seed Plant Mitogenomes
Source: Front Plant Sci. 2022 Jan 26;12:802321. doi: 10.3389/fpls.2021.802321 (PMC8826237; doi:10.3389/fpls.2021.802321)
Supplement: Supplementary Figure 1 — The visualization of coverage depth in mitogenome of Elymus sibiricus. The coverage depth was showed with the color of dark blue. [file Data_Sheet_1.zip]

Archive with 10 entries (10 files):
- Table S1.xlsx
- Table S2.xlsx
- Table S3.xlsx
- Fig S1.png
- Fig S2.pdf
- Fig S3.tif
- Fig S4.tif
- Fig S5.tif
- Fig S6.tif
- Fig S7.tif
