# Supplementary material for: The Complete Mitogenome of Elymus sibiricus and Insights Into Its Evolutionary Pattern Based on Simple Repeat Sequences of Seed Plant Mitogenomes
Source: Front Plant Sci. 2022 Jan 26;12:802321. doi: 10.3389/fpls.2021.802321 (PMC8826237; doi:10.3389/fpls.2021.802321)
Supplement: Supplementary Figure 1 — The visualization of coverage depth in mitogenome of Elymus sibiricus. The coverage depth was showed with the color of dark blue. [file Data_Sheet_1.zip › Table S1.xlsx]

## Sheet: Sheet1
Sequence	ccmFN	matR	nad6	cox2	nad7	rps7	atp1	ccmc	cox1	nad9
Aegilops speltoides_Eleusine indica	0.578678	0.452996	0.386274	0.342817	0.529702		0.0749766		0.0601068	0.180945
Aegilops speltoides_Oryza sativa	0.646655	0.372995	0.283404	0.185841	0.122669	0.231275	0.264017		0.143999
Aegilops speltoides_Saccharum officinarum	0.321327	0.493407	0.428012	0.263621	0.0814109		0.080981		0.0564232	0.216774
Aegilops speltoides_Sorghum bicolor	0.319004	0.493407	0.428012	0.345419	0.0814109	0.18867	0.082441		0.0697499	0.148249
Aegilops speltoides_Triticum aestivum
Aegilops speltoides_Triticum timopheevii
Aegilops speltoides_Zea perennis	0.449829	0.960263	0.419797	0.205542	0.0814109		0.127065		0.0599941	0.148249
Eleusine indica_Elymus sibiricus	0.721483	0.513681	0.344942	0.30589	0.749571		0.0854194		0.0477324	0.0983116
Eleusine indica_Oryza sativa	1.46414	0.461769	0.35354	0.100768	1.88764		0.172509		0.11722
Eleusine indica_Saccharum officinarum	0.504905	0.804177	0.701557	0.495195			0.0703363			0.135316
Eleusine indica_Sorghum bicolor	0.47312	0.804177	0.701557	0.733833		0.45595	0.067327		0.0550425	0.0800675
Eleusine indica_Triticum aestivum	0.578678	0.377704	0.386274	0.342817	0.529702		0.0761957		0.0601068	0.180945
Eleusine indica_Triticum timopheevii	0.578678	0.452996	0.386274	0.342817	0.529702		0.0761957		0.0601068	0.180945
Eleusine indica_Zea perennis	0.47449	1.92638	0.445118	0.3033			0.118513			0.0800675
Elymus sibiricus_Oryza sativa	0.823667	0.398781	0.269261	0.150336	0.246441	0.231275	0.287236		0.138005	0.298765
Elymus sibiricus_Saccharum officinarum	0.398887	0.56691	0.417679	0.226677	0.122669		0.0963314		0.0439061	0.148249
Elymus sibiricus_Sorghum bicolor	0.385647	0.56691	0.417679	0.308127	0.122669	0.18867	0.0967731		0.0628977	0.215741
Aegilops speltoides_Elymus sibiricus	0.4615		0.724675				0.328251		0.943422
Elymus sibiricus_Triticum aestivum	0.4615		0.724675						0.943422
Elymus sibiricus_Triticum timopheevii	0.4615		0.724675						0.943422
Elymus sibiricus_Zea perennis	0.38648	1.15494	0.403948	0.175213	0.122669		0.140104		0.0476473	0.215741
Oryza sativa_Saccharum officinarum	0.650663	0.327269	0.369006	0.0830025			0.106756	0.14539	0.082786	0.0994087
Oryza sativa_Sorghum bicolor	0.594866	0.327269	0.369006	0.18444		0.568888	0.0863483	0.14539	0.106598	0.0625368
Oryza sativa_Triticum aestivum	0.646655	0.334313	0.283404	0.185841	0.122669	0.231275	0.272409		0.143999
Oryza sativa_Triticum timopheevii	0.646655	0.372995	0.283404	0.185841	0.122669	0.231275	0.272409		0.143999
Oryza sativa_Zea perennis	0.59645	0.47655	0.392283	0.0612353			0.133048	0.14539	0.117011	0.0625368
Saccharum officinarum_Sorghum bicolor	0.337859					0.45595			0.123554
Saccharum officinarum_Triticum aestivum	0.321327	0.398176	0.428012	0.263621	0.0814109		0.082544		0.0564232	0.216774
Saccharum officinarum_Triticum timopheevii	0.321327	0.493407	0.428012	0.263621	0.0814109		0.082544		0.0564232	0.216774
Saccharum officinarum_Zea perennis	0.697888		0.492769				0.306444
Sorghum bicolor_Triticum aestivum	0.319004	0.398176	0.428012	0.345419	0.0814109	0.18867	0.0840167		0.0697499	0.148249
Sorghum bicolor_Triticum timopheevii	0.319004	0.493407	0.428012	0.345419	0.0814109	0.18867	0.0840167		0.0697499	0.148249
Sorghum bicolor_Zea perennis	0.534776		0.492769	0.309675		0.45595	0.200273		0.104433
Triticum aestivum_Triticum timopheevii
Triticum aestivum_Zea perennis	0.449829	0.766132	0.419797	0.205542	0.0814109		0.129408		0.0599941	0.148249
Triticum timopheevii_Zea perennis	0.449829	0.960263	0.419797	0.205542	0.0814109		0.129408		0.0599941	0.148249
The empty cells mean the Ka/Ks values were equal to 0 or non-existent. The Ka/Ks values moren than one were highlighted with yellow.
