# Supplementary material for: The Complete Mitogenome of Elymus sibiricus and Insights Into Its Evolutionary Pattern Based on Simple Repeat Sequences of Seed Plant Mitogenomes
Source: Front Plant Sci. 2022 Jan 26;12:802321. doi: 10.3389/fpls.2021.802321 (PMC8826237; doi:10.3389/fpls.2021.802321)
Supplement: Supplementary Figure 1 — The visualization of coverage depth in mitogenome of Elymus sibiricus. The coverage depth was showed with the color of dark blue. [file Data_Sheet_1.zip › Table S2.xlsx]

## Sheet: Sheet1
species	Query	subejct	identity	alignment length	mismatching number	gap number	Query start	Query end	annotation in chl	Subject start	Subject end	annotation in mit	expected value	alignment score
Elymus sibiricus	chloroplast genome	mitochondrial genome	99.977	4352	1	0	126271	130622	rps7	12311	7960	0	0	8032
	chloroplast genome	mitochondrial genome	99.977	4352	1	0	85135	89486	ndhB	7960	12311	0	0	8032
	chloroplast genome	mitochondrial genome	91.799	378	24	3	77324	77695	rpl14	288109	287733	0	1.34e-146	520
	chloroplast genome	mitochondrial genome	95.122	328	16	0	34346	34673	atpA	50204	49877	0	4.82e-146	518
	chloroplast genome	mitochondrial genome	95.122	328	16	0	34346	34673	atpA	117853	117526	0	4.82e-146	518
	chloroplast genome	mitochondrial genome	95.122	328	16	0	34346	34673	atpA	310163	310490	0	4.82e-146	518
	chloroplast genome	mitochondrial genome	100	177	0	0	120282	120458	rrn23	300070	299894	0	8.71e-89	327
	chloroplast genome	mitochondrial genome	100	177	0	0	95299	95475	rrn23	299894	300070	0	8.71e-89	327
	chloroplast genome	mitochondrial genome	95.767	189	8	0	68368	68556	clpP	1543	1731	0	4.08e-82	305
	chloroplast genome	mitochondrial genome	73.596	890	177	44	91703	92566	rrn16	53681	52824	rrn18	4.11e-77	289
	chloroplast genome	mitochondrial genome	73.596	890	177	44	123191	124054	rrn16	52824	53681	rrn18	4.11e-77	289
	chloroplast genome	mitochondrial genome	73.543	892	175	46	91703	92566	rrn16	121331	120473	rrn18	1.91e-75	283
	chloroplast genome	mitochondrial genome	73.543	892	175	46	123191	124054	rrn16	120473	121331	rrn18	1.91e-75	283
	chloroplast genome	mitochondrial genome	90.769	195	17	1	44413	44606	rrnS	331900	331706	0	3.22e-68	259
	chloroplast genome	mitochondrial genome	86.697	218	21	7	43393	43610	ycf3	301223	301432	0	5.43e-61	235
	chloroplast genome	mitochondrial genome	90.11	182	11	5	111822	112002	ndhA	136383	136208	0	2.53e-59	230
	chloroplast genome	mitochondrial genome	92.593	162	9	2	47400	47560	trnF	331401	331242	trnF	2.53e-59	230
	chloroplast genome	mitochondrial genome	83.051	236	29	8	18024	18258	trnC	286560	286335	0	1.53e-51	204
	chloroplast genome	mitochondrial genome	93.333	135	9	0	75809	75943	rps13	175868	175734	0	1.98e-50	200
	chloroplast genome	mitochondrial genome	100	86	0	0	116418	116503	trnN	86983	86898	trnN	3.36e-38	159
	chloroplast genome	mitochondrial genome	100	86	0	0	99254	99339	trnN	86898	86983	trnN	3.36e-38	159
	chloroplast genome	mitochondrial genome	92.079	101	6	2	64139	64238	trnW	149204	149303	trnW	1.22e-32	141
	chloroplast genome	mitochondrial genome	93.506	77	4	1	51588	51663	trnM	79394	79470	trnM	2.66e-24	113
	chloroplast genome	mitochondrial genome	82.474	97	17	0	119973	120069	rrn23	160457	160361	rrn26	5.79e-16	86.1
	chloroplast genome	mitochondrial genome	82.474	97	17	0	95688	95784	rrn23	160361	160457	rrn26	5.79e-16	86.1
	chloroplast genome	mitochondrial genome	82.474	97	17	0	119973	120069	rrn23	306358	306262	rrn26	5.79e-16	86.1
	chloroplast genome	mitochondrial genome	82.474	97	17	0	95688	95784	rrn23	306262	306358	rrn26	5.79e-16	86.1
	chloroplast genome	mitochondrial genome	95.455	44	1	1	47478	47520	trnF	319434	319477	0	5.83e-11	69.4
	chloroplast genome	mitochondrial genome	85.294	68	3	4	64328	64395	trnP	149397	149457	0	2.71e-09	63.9
	chloroplast genome	mitochondrial genome	100	30	0	0	86510	86539	ndhB	9364	9335	0	4.54e-07	56.5
	chloroplast genome	mitochondrial genome	100	30	0	0	129218	129247	ndhB	9335	9364	0	4.54e-07	56.5
	chloroplast genome	mitochondrial genome	94.595	37	1	1	7541	7577	trnS	331741	331776	trnS	4.54e-07	56.5
	chloroplast genome	mitochondrial genome	100	29	0	0	33913	33941	atpF	220791	220763	0	1.63e-06	54.7
Triticum timopheevii	chloroplast genome	mitochondrial genome	98.256	4357	36	17	126608	130959	rps7	344321	340000	0	0	7589
	chloroplast genome	mitochondrial genome	98.256	4357	36	17	85455	89806	ndhB	340000	344321	0	0	7589
	chloroplast genome	mitochondrial genome	99.837	1836	3	0	93985	95820	23s rRNA	359797	357962	trnA	0	3374
	chloroplast genome	mitochondrial genome	99.837	1836	3	0	120594	122429	23s rRNA	357962	359797	trnA	0	3374
	chloroplast genome	mitochondrial genome	99.857	1399	2	0	39458	40856	psaA	152892	154290	0	0	2573
	chloroplast genome	mitochondrial genome	97.324	1121	19	3	34675	35794	atpA	254029	255139	0	0	1893
	chloroplast genome	mitochondrial genome	97.324	1121	19	3	34675	35794	atpA	418853	419963	0	0	1893
	chloroplast genome	mitochondrial genome	95.441	329	14	1	34675	35002	atpA	91185	91513	0	1.33e-147	523
	chloroplast genome	mitochondrial genome	84.486	477	47	9	35392	35862	atpA	46329	46784	0	2.97e-124	446
	chloroplast genome	mitochondrial genome	82.199	382	46	7	76906	77277	rpl14	3178	2809	0	4.06e-83	309
	chloroplast genome	mitochondrial genome	73.708	890	177	43	123528	124391	16s rRNA	88587	87729	rrn18	1.14e-78	294
	chloroplast genome	mitochondrial genome	73.708	890	177	43	92023	92886	16s rRNA	87729	88587	rrn18	1.14e-78	294
	chloroplast genome	mitochondrial genome	73.708	890	177	43	123528	124391	16s rRNA	251431	250573	trnfM	1.14e-78	294
	chloroplast genome	mitochondrial genome	73.708	890	177	43	92023	92886	16s rRNA	250573	251431	trnfM	1.14e-78	294
	chloroplast genome	mitochondrial genome	95.628	183	8	0	67956	68138	clpP	290677	290859	0	1.14e-78	294
	chloroplast genome	mitochondrial genome	73.708	890	177	43	123528	124391	16s rRNA	416255	415397	rrn18	1.14e-78	294
	chloroplast genome	mitochondrial genome	73.708	890	177	43	92023	92886	16s rRNA	415397	416255	rrn18	1.14e-78	294
	chloroplast genome	mitochondrial genome	90.769	195	17	1	44724	44917	0	293577	293383	trnS	4.15e-68	259
	chloroplast genome	mitochondrial genome	91.279	172	14	1	61934	62104	psbE	143882	144053	0	2.51e-60	233
	chloroplast genome	mitochondrial genome	91.975	162	9	3	47732	47891	trnP	293084	292925	trnF	1.51e-57	224
	chloroplast genome	mitochondrial genome	98.319	119	2	0	131937	132055	0	19661	19543	0	4.24e-53	209
	chloroplast genome	mitochondrial genome	98.319	119	2	0	84359	84477	0	19543	19661	0	4.24e-53	209
	chloroplast genome	mitochondrial genome	94.074	135	8	0	75393	75527	rps11	111086	110952	0	5.48e-52	206
	chloroplast genome	mitochondrial genome	81.857	237	32	8	18323	18559	trnC	1634	1409	trnC	5.52e-47	189
	chloroplast genome	mitochondrial genome	95.283	106	4	1	63226	63331	petL	354563	354667	0	2.59e-40	167
	chloroplast genome	mitochondrial genome	98.837	86	1	0	116760	116845	trnA	332917	332832	0	2.01e-36	154
	chloroplast genome	mitochondrial genome	98.837	86	1	0	99569	99654	trnA	332832	332917	trnN	2.01e-36	154
	chloroplast genome	mitochondrial genome	88.235	119	12	2	63700	63817	trnT	315825	315942	trnW	1.57e-32	141
	chloroplast genome	mitochondrial genome	93.506	77	4	1	51918	51993	trnM	325323	325399	trnM	3.42e-24	113
	chloroplast genome	mitochondrial genome	82.474	97	17	0	96003	96099	23s rRNA	278321	278225	rrn26	7.45e-16	86.1
	chloroplast genome	mitochondrial genome	82.474	97	17	0	120315	120411	23s rRNA	278225	278321	rrn26	7.45e-16	86.1
	chloroplast genome	mitochondrial genome	82.474	97	17	0	96003	96099	23s rRNA	376599	376503	rrn26	7.45e-16	86.1
	chloroplast genome	mitochondrial genome	82.474	97	17	0	120315	120411	23s rRNA	376503	376599	rrn26	7.45e-16	86.1
	chloroplast genome	mitochondrial genome	85.294	68	3	4	63907	63974	trnP	316036	316096	0	3.49e-09	63.9
	chloroplast genome	mitochondrial genome	94.595	37	1	1	7537	7573	trnS	293418	293453	trnS	5.84e-07	56.5
	chloroplast genome	mitochondrial genome	100	30	0	0	86830	86859	0	341396	341367	0	5.84e-07	56.5
	chloroplast genome	mitochondrial genome	100	30	0	0	129555	129584	ndhB	341367	341396	0	5.84e-07	56.5
	chloroplast genome	mitochondrial genome	100	29	0	0	34242	34270	atpF	422613	422585	0	2.1e-06	54.7
Triticum aestivum	chloroplast genome	mitochondrial genome	97.042	4361	69	37	84711	89049	ndhB	421559	417237	0	0	7284
	chloroplast genome	mitochondrial genome	97.042	4361	69	37	125845	130183	rps7	417237	421559	0	0	7284
	chloroplast genome	mitochondrial genome	99.782	1834	3	1	119835	121668	23s rRNA	76003	74171	0	0	3363
	chloroplast genome	mitochondrial genome	99.782	1834	3	1	93226	95059	trnI	74171	76003	0	0	3363
	chloroplast genome	mitochondrial genome	97.232	1120	21	2	34918	36037	atpA	54950	53841	0	0	1888
	chloroplast genome	mitochondrial genome	97.232	1120	21	2	34918	36037	atpA	391915	390806	0	0	1888
	chloroplast genome	mitochondrial genome	99.558	452	1	1	40648	41098	psaA	358524	358073	0	0	822
	chloroplast genome	mitochondrial genome	95.732	328	14	0	34918	35245	atpA	304643	304970	0	2.89e-149	529
	chloroplast genome	mitochondrial genome	88.675	415	30	6	110973	111387	ndhH	242706	243103	0	1.36e-137	490
	chloroplast genome	mitochondrial genome	83.648	477	47	10	35635	36105	atpA	119595	120046	0	1.81e-116	420
	chloroplast genome	mitochondrial genome	82.199	382	46	7	77024	77395	rpl14	99133	98764	0	4.1e-83	309
	chloroplast genome	mitochondrial genome	73.708	890	177	43	91265	92128	16s rRNA	58406	57548	rrn18	1.15e-78	294
	chloroplast genome	mitochondrial genome	73.708	890	177	43	122766	123629	16s rRNA	57548	58406	rrn18	1.15e-78	294
	chloroplast genome	mitochondrial genome	73.708	890	177	43	122766	123629	16s rRNA	302045	301187	rrn18	1.15e-78	294
	chloroplast genome	mitochondrial genome	73.708	890	177	43	91265	92128	16s rRNA	301187	302045	rrn18	1.15e-78	294
	chloroplast genome	mitochondrial genome	95.628	183	8	0	68074	68256	clpP	380700	380882	0	1.15e-78	294
	chloroplast genome	mitochondrial genome	73.708	890	177	43	91265	92128	16s rRNA	395371	394513	rrn18	1.15e-78	294
	chloroplast genome	mitochondrial genome	73.708	890	177	43	122766	123629	16s rRNA	394513	395371	rrn18	1.15e-78	294
	chloroplast genome	mitochondrial genome	90.769	195	17	1	44967	45160	trnS	383600	383406	0	4.18e-68	259
	chloroplast genome	mitochondrial genome	86.161	224	23	7	43932	44155	0	379147	378932	0	7.05e-61	235
	chloroplast genome	mitochondrial genome	90.698	172	15	1	62048	62218	psbE	986	1157	0	1.18e-58	228
	chloroplast genome	mitochondrial genome	91.975	162	9	3	47974	48133	trnF	383107	382948	trnF	1.53e-57	224
	chloroplast genome	mitochondrial genome	94.074	135	8	0	75509	75643	rps11	324547	324413	0	5.53e-52	206
	chloroplast genome	mitochondrial genome	81.857	237	32	8	18573	18809	trnC	97593	97368	trnC	5.57e-47	189
	chloroplast genome	mitochondrial genome	95.283	106	4	1	63336	63441	petL	79405	79301	0	2.61e-40	167
	chloroplast genome	mitochondrial genome	96.739	92	3	0	98811	98902	trnN	428718	428627	trnN	2.03e-36	154
	chloroplast genome	mitochondrial genome	96.739	92	3	0	115992	116083	trnN	428627	428718	trnN	2.03e-36	154
	chloroplast genome	mitochondrial genome	92.079	101	6	2	63828	63927	trnW	445707	445608	trnW	1.58e-32	141
	chloroplast genome	mitochondrial genome	93.506	77	4	1	52032	52107	trnM	436229	436153	0	3.45e-24	113
	chloroplast genome	mitochondrial genome	95.161	62	2	1	83955	84016	0	154519	154459	0	3.47e-19	97.1
	chloroplast genome	mitochondrial genome	95.161	62	2	1	130878	130939	0	154459	154519	0	3.47e-19	97.1
	chloroplast genome	mitochondrial genome	91.549	71	4	2	34298	34366	atpF	162443	162513	0	3.47e-19	97.1
	chloroplast genome	mitochondrial genome	82.474	97	17	0	95245	95341	23s rRNA	262383	262287	rrn26	7.51e-16	86.1
	chloroplast genome	mitochondrial genome	82.474	97	17	0	119553	119649	23s rRNA	262287	262383	rrn26	7.51e-16	86.1
	chloroplast genome	mitochondrial genome	82.474	97	17	0	95245	95341	23s rRNA	374121	374025	rrn26	7.51e-16	86.1
	chloroplast genome	mitochondrial genome	82.474	97	17	0	119553	119649	23s rRNA	374025	374121	rrn26	7.51e-16	86.1
	chloroplast genome	mitochondrial genome	85.294	68	3	4	64017	64084	trnP	445514	445454	0	3.52e-09	63.9
	chloroplast genome	mitochondrial genome	94.595	37	1	1	7908	7944	trnS	383441	383476	trnS	5.89e-07	56.5
	chloroplast genome	mitochondrial genome	100	29	0	0	34485	34513	atpF	388151	388179	0	2.12e-06	54.7
Sorghum bicolor	chloroplast genome	mitochondrial genome	98.16	6033	54	16	74563	80578	petB	256493	250501	0	0	10473
	chloroplast genome	mitochondrial genome	99.478	5177	13	5	83333	88508	rps19	335786	340949	trnH	0	9398
	chloroplast genome	mitochondrial genome	99.539	4776	8	5	135980	140754	trnI	340949	336187	0	0	8685
	chloroplast genome	mitochondrial genome	98.795	4316	14	7	54928	59240	atpE	143867	139587	0	0	7648
	chloroplast genome	mitochondrial genome	97.942	2429	15	6	26331	28759	rpoC1	95353	92960	0	0	4176
	chloroplast genome	mitochondrial genome	99.486	2140	5	3	23605	25744	rpoB	410504	412637	0	0	3886
	chloroplast genome	mitochondrial genome	99.013	912	9	0	28755	29666	rpoC2	6672	7583	0	0	1635
	chloroplast genome	mitochondrial genome	98.976	781	1	1	53905	54685	trnV	297718	298491	0	0	1391
	chloroplast genome	mitochondrial genome	98.81	588	6	1	99564	100150	trnA	373962	373375	0	0	1046
	chloroplast genome	mitochondrial genome	98.81	588	6	1	124338	124924	23s rRNA	373375	373962	0	0	1046
	chloroplast genome	mitochondrial genome	89.664	774	49	8	51781	52540	ndhK	50855	50099	0	0	957
	chloroplast genome	mitochondrial genome	98.753	401	5	0	1	401	trnH	336186	335786	trnH	0	713
	chloroplast genome	mitochondrial genome	95.116	430	10	3	52485	52914	ndhK	402932	402514	0	0	667
	chloroplast genome	mitochondrial genome	81.476	691	65	33	50492	51167	trnF	51478	50836	trnF	4.08e-143	508
	chloroplast genome	mitochondrial genome	94.41	322	1	3	71950	72269	psbB	176251	175945	0	3.2e-134	479
	chloroplast genome	mitochondrial genome	98.462	260	3	1	59418	59676	rpl23	338015	337756	0	1.5e-127	457
	chloroplast genome	mitochondrial genome	94.089	203	8	3	53574	53776	0	402525	402327	0	5.74e-82	305
	chloroplast genome	mitochondrial genome	81.633	392	51	13	79843	80227	rpl14	423592	423215	0	5.74e-82	305
	chloroplast genome	mitochondrial genome	92.823	209	14	1	47500	47707	trnS	92746	92954	0	7.43e-81	302
	chloroplast genome	mitochondrial genome	73.566	889	180	41	127377	128240	16s rRNA	234267	233409	rrn18	5.78e-77	289
	chloroplast genome	mitochondrial genome	73.566	889	180	41	96248	97111	16s rRNA	233409	234267	rrn18	5.78e-77	289
	chloroplast genome	mitochondrial genome	97.59	166	4	0	35129	35294	atpH	175952	175787	0	7.48e-76	285
	chloroplast genome	mitochondrial genome	98.148	162	1	1	120615	120774	0	172988	172827	0	9.67e-75	281
	chloroplast genome	mitochondrial genome	98.148	162	1	1	103714	103873	0	172827	172988	0	9.67e-75	281
	chloroplast genome	mitochondrial genome	85.78	218	16	6	66909	67122	trnP	314715	314509	trnP	2.77e-55	217
	chloroplast genome	mitochondrial genome	91.558	154	7	1	114718	114865	ndhI	393640	393793	0	1.67e-52	207
	chloroplast genome	mitochondrial genome	93.701	127	8	0	82849	82975	rpl22	200725	200599	0	1.68e-47	191
	chloroplast genome	mitochondrial genome	98.165	109	2	0	100042	100150	trnA	348841	348733	0	1.68e-47	191
	chloroplast genome	mitochondrial genome	98.165	109	2	0	124338	124446	23s rRNA	348733	348841	0	1.68e-47	191
	chloroplast genome	mitochondrial genome	93.701	127	8	0	82849	82975	rpl22	449964	449838	0	1.68e-47	191
	chloroplast genome	mitochondrial genome	80.498	241	33	9	20885	21118	trnC	256485	256718	trnC	6.07e-42	172
	chloroplast genome	mitochondrial genome	100	86	0	0	120459	120544	trnN	97242	97157	trnN	4.73e-38	159
	chloroplast genome	mitochondrial genome	100	86	0	0	103944	104029	0	97157	97242	trnN	4.73e-38	159
	chloroplast genome	mitochondrial genome	96.341	82	3	0	66698	66779	trnW	314923	314842	trnW	7.97e-31	135
	chloroplast genome	mitochondrial genome	93.421	76	4	1	54787	54861	trnM	242522	242597	trnM	1.34e-23	111
	chloroplast genome	mitochondrial genome	95.313	64	3	0	54691	54754	0	298467	298530	0	8.08e-21	102
	chloroplast genome	mitochondrial genome	94.737	57	3	0	59279	59335	0	139591	139535	0	6.29e-17	89.8
	chloroplast genome	mitochondrial genome	97.959	49	1	0	128319	128367	16s rRNA	29753	29705	0	8.14e-16	86.1
	chloroplast genome	mitochondrial genome	97.959	49	1	0	96121	96169	16s rRNA	29705	29753	0	8.14e-16	86.1
	chloroplast genome	mitochondrial genome	82.474	97	17	0	124024	124120	23s rRNA	222405	222309	rrn26	8.14e-16	86.1
	chloroplast genome	mitochondrial genome	82.474	97	17	0	100368	100464	23s rRNA	222309	222405	rrn26	8.14e-16	86.1
	chloroplast genome	mitochondrial genome	94.872	39	2	0	63024	63062	petA	114181	114143	0	1.37e-08	62.1
	chloroplast genome	mitochondrial genome	78.889	90	14	5	8857	8944	trnS	92905	92819	0	6.38e-07	56.5
Zea perennis	chloroplast genome	mitochondrial genome	99.325	10661	15	10	86299	96944	trnL	341085	330467	trnV	0	19235
	chloroplast genome	mitochondrial genome	99.325	10661	15	10	126261	136906	16s rRNA	330467	341085	trnV	0	19235
	chloroplast genome	mitochondrial genome	97.175	6725	34	25	52502	59138	trnV	171922	165266	0	0	11223
	chloroplast genome	mitochondrial genome	98.063	4181	8	13	120171	124304	trnR	479356	475202		0	7204
	chloroplast genome	mitochondrial genome	98.063	4181	8	13	98901	103034	trnA	475202	479356		0	7204
	chloroplast genome	mitochondrial genome	99.347	3062	7	4	33225	36275	atpI	31648	28589	0	0	5531
	chloroplast genome	mitochondrial genome	97.518	2256	11	9	138289	140523	rpl23	165530	163299	trnH	0	3814
	chloroplast genome	mitochondrial genome	97.518	2256	11	9	82682	84916	rps19	163299	165530	trnH	0	3814
	chloroplast genome	mitochondrial genome	95.696	883	2	3	137249	138131	trnI	385940	385094	trnI	0	1387
	chloroplast genome	mitochondrial genome	95.696	883	2	3	85074	85956	trnI	385094	385940	trnI	0	1387
	chloroplast genome	mitochondrial genome	94.824	425	8	1	112417	112841	ndhE	324808	325218	0	0	651
	chloroplast genome	mitochondrial genome	94.824	425	8	1	112417	112841	ndhE	430902	431312	0	0	651
	chloroplast genome	mitochondrial genome	96.944	360	6	3	80777	81135	rpl16	156820	157175	0	2.86e-170	599
	chloroplast genome	mitochondrial genome	90.11	455	15	5	25244	25683	rpoC1	47629	47190	0	1.04e-159	564
	chloroplast genome	mitochondrial genome	96.284	296	11	0	64	359	psbA	79463	79168	0	2.32e-136	486
	chloroplast genome	mitochondrial genome	96.284	296	11	0	64	359	psbA	238692	238987	0	2.32e-136	486
	chloroplast genome	mitochondrial genome	96.284	296	11	0	64	359	psbA	556602	556897	0	2.32e-136	486
	chloroplast genome	mitochondrial genome	73.52	895	180	39	95587	96450	16s rRNA	58826	57958	rrn18	2.53e-76	287
	chloroplast genome	mitochondrial genome	73.52	895	180	39	126755	127618	16s rRNA	57958	58826	rrn18	2.53e-76	287
	chloroplast genome	mitochondrial genome	87.838	222	17	5	66226	66443	trnP	157976	157761	trnP	9.22e-66	252
	chloroplast genome	mitochondrial genome	91.061	179	13	3	50117	50294	trnF	312300	312476	trnF	7.18e-62	239
	chloroplast genome	mitochondrial genome	85.398	226	28	3	100552	100776	23s rRNA	348172	347951	0	4.32e-59	230
	chloroplast genome	mitochondrial genome	85.398	226	28	3	122429	122653	23s rRNA	347951	348172	0	4.32e-59	230
	chloroplast genome	mitochondrial genome	96.491	114	4	0	56961	57074	0	156731	156844	0	7.34e-47	189
	chloroplast genome	mitochondrial genome	88.667	150	9	3	138134	138283	0	306461	306320	0	5.71e-43	176
	chloroplast genome	mitochondrial genome	88.667	150	9	3	84922	85071	0	306320	306461	0	5.71e-43	176
	chloroplast genome	mitochondrial genome	90.152	132	8	1	82198	82324	rpl22	269152	269283	0	3.44e-40	167
	chloroplast genome	mitochondrial genome	97.849	93	2	0	103280	103372	trnN	314737	314645	trnN	1.6e-38	161
	chloroplast genome	mitochondrial genome	97.849	93	2	0	119833	119925	trnN	314645	314737	trnN	1.6e-38	161
	chloroplast genome	mitochondrial genome	97.849	93	2	0	103280	103372	trnN	420831	420739	0	1.6e-38	161
	chloroplast genome	mitochondrial genome	97.849	93	2	0	119833	119925	trnN	420739	420831	0	1.6e-38	161
	chloroplast genome	mitochondrial genome	94.444	108	1	1	120176	120278	trnR	565549	565442	atp4	1.6e-38	161
	chloroplast genome	mitochondrial genome	94.444	108	1	1	102927	103029	trnR	565442	565549	atp4	1.6e-38	161
	chloroplast genome	mitochondrial genome	100	81	0	0	82472	82552	rpl22	280243	280323	0	3.46e-35	150
	chloroplast genome	mitochondrial genome	91.743	109	3	2	53272	53375	0	220595	220488	0	4.48e-34	147
	chloroplast genome	mitochondrial genome	86.719	128	13	3	20371	20494	trnC	286359	286232	0	7.49e-32	139
	chloroplast genome	mitochondrial genome	96.341	82	3	0	66023	66104	trnW	158183	158102	0	9.69e-31	135
	chloroplast genome	mitochondrial genome	84.746	118	18	0	70054	70171	clpP	524972	524855		9.76e-26	119
	chloroplast genome	mitochondrial genome	93.421	76	4	1	54286	54360	trnM	439909	439834	trnM	1.63e-23	111
	chloroplast genome	mitochondrial genome	79.518	166	23	4	51958	52121	ndhK	450103	449947	0	2.11e-22	108
	chloroplast genome	mitochondrial genome	98.246	57	1	0	25788	25844	rpoC1	316508	316564	0	3.54e-20	100
	chloroplast genome	mitochondrial genome	98.246	57	1	0	25788	25844	rpoC1	422602	422658	0	3.54e-20	100
	chloroplast genome	mitochondrial genome	96.226	53	2	0	104171	104223	0	37270	37218	0	2.75e-16	87.9
	chloroplast genome	mitochondrial genome	96.226	53	2	0	118982	119034	0	37218	37270	0	2.75e-16	87.9
	chloroplast genome	mitochondrial genome	82.474	97	17	0	99705	99801	23s rRNA	201616	201520	rrn26	9.9e-16	86.1
	chloroplast genome	mitochondrial genome	82.474	97	17	0	123404	123500	23s rRNA	201520	201616	rrn26	9.9e-16	86.1
	chloroplast genome	mitochondrial genome	86.42	81	5	2	36788	36867	atpA	93963	93888	0	3.56e-15	84.2
	chloroplast genome	mitochondrial genome	97.826	46	1	0	98203	98248	0	445689	445644	0	4.61e-14	80.5
	chloroplast genome	mitochondrial genome	97.826	46	1	0	124957	125002	0	445644	445689	0	4.61e-14	80.5
Aegilops speltoides	chloroplast genome	mitochondrial genome	98.393	4357	31	16	84364	88715	ndhB	171150	175472	0	0	7622
	chloroplast genome	mitochondrial genome	98.945	1990	8	3	38855	40843	psaB	474113	476090	0	0	3546
	chloroplast genome	mitochondrial genome	99.891	1833	2	0	92893	94725	trnA	86615	88447	trnA	0	3374
	chloroplast genome	mitochondrial genome	97.411	1120	19	2	34663	35782	atpA	101354	100245	0	0	1899
	chloroplast genome	mitochondrial genome	97.411	1120	19	2	34663	35782	atpA	220357	219248	0	0	1899
	chloroplast genome	mitochondrial genome	97.411	1120	19	2	34663	35782	atpA	394629	395738	0	0	1899
	chloroplast genome	mitochondrial genome	95.732	328	14	0	34663	34990	atpA	299246	299573	0	2.56e-149	529
	chloroplast genome	mitochondrial genome	88.889	414	28	7	110784	111197	ndhA	319756	320151	0	9.35e-139	494
	chloroplast genome	mitochondrial genome	84.375	480	48	9	35380	35853	atpA	265216	264758	0	2.66e-124	446
	chloroplast genome	mitochondrial genome	82.199	382	46	7	76131	76502	rpl14	465136	465505	0	3.64e-83	309
	chloroplast genome	mitochondrial genome	73.708	890	177	43	90932	91795	0	104810	103952	rrn18	1.02e-78	294
	chloroplast genome	mitochondrial genome	73.708	890	177	43	90932	91795	0	223813	222955	0	1.02e-78	294
	chloroplast genome	mitochondrial genome	73.708	890	177	43	90932	91795	0	295790	296648	rrn18	1.02e-78	294
	chloroplast genome	mitochondrial genome	73.708	890	177	43	90932	91795	0	391173	392031	rrn18	1.02e-78	294
	chloroplast genome	mitochondrial genome	90.769	195	17	1	44716	44909	trnS	336947	337141	trnS	3.71e-68	259
	chloroplast genome	mitochondrial genome	92.638	163	11	1	61621	61782	psbE	453045	452883	0	2.25e-60	233
	chloroplast genome	mitochondrial genome	92.357	157	8	3	47720	47874	trnF	337440	337594	trnF	1.75e-56	220
	chloroplast genome	mitochondrial genome	98.319	119	2	0	83268	83386	0	340697	340579	0	3.79e-53	209
	chloroplast genome	mitochondrial genome	94.074	135	8	0	74622	74756	rps11	324162	324028	0	4.91e-52	206
	chloroplast genome	mitochondrial genome	82.051	234	31	8	18311	18544	trnC	466681	466903	trnC	4.94e-47	189
	chloroplast genome	mitochondrial genome	95.283	106	4	1	62450	62555	0	91849	91745	0	2.32e-40	167
	chloroplast genome	mitochondrial genome	98.837	86	1	0	98477	98562	trnN	163982	164067	trnN	1.8e-36	154
	chloroplast genome	mitochondrial genome	88.235	119	12	2	62924	63041	trnW	146971	147088	trnW	1.4e-32	141
	chloroplast genome	mitochondrial genome	93.506	77	4	1	51907	51982	0	156471	156547	trnM	3.06e-24	113
	chloroplast genome	mitochondrial genome	82.474	97	17	0	94911	95007	23s rRNA	26811	26907	rrn26	6.67e-16	86.1
	chloroplast genome	mitochondrial genome	82.474	97	17	0	94911	95007	23s rRNA	435080	434984	rrn26	6.67e-16	86.1
	chloroplast genome	mitochondrial genome	85.294	68	3	4	63131	63198	trnP	147182	147242	0	3.13e-09	63.9
	chloroplast genome	mitochondrial genome	100	30	0	0	85739	85768	0	172546	172517	0	5.23e-07	56.5
	chloroplast genome	mitochondrial genome	78.889	90	14	5	7536	7623	trnS	337106	337020	trnS	5.23e-07	56.5
	chloroplast genome	mitochondrial genome	100	29	0	0	34230	34258	atpF	98802	98830	0	1.88e-06	54.7
	chloroplast genome	mitochondrial genome	100	29	0	0	34230	34258	atpF	397181	397153	0	1.88e-06	54.7
Eleusine indica	chloroplast genome	mitochondrial genome	99.219	3203	11	2	131835	135023	trnI	395944	392742	trnH	0	5764
	chloroplast genome	mitochondrial genome	99.219	3203	11	2	80796	83984	rps19	392742	395944	trnH	0	5764
	chloroplast genome	mitochondrial genome	99.667	3006	9	1	37474	40479	psaB	248886	251890	0	0	5494
	chloroplast genome	mitochondrial genome	94.579	1863	54	17	35442	37274	atpF	386801	388646	trnR	0	2837
	chloroplast genome	mitochondrial genome	89.604	1539	87	31	48777	50284	ndhJ	24740	23244	0	0	1888
	chloroplast genome	mitochondrial genome	97.573	989	7	9	89790	90768	0	274179	273198	0	0	1677
	chloroplast genome	mitochondrial genome	97.573	989	7	9	125051	126029	0	273198	274179	0	0	1677
	chloroplast genome	mitochondrial genome	88.655	996	73	15	51398	52388	trnV	388660	389620	0	0	1177
	chloroplast genome	mitochondrial genome	95.815	669	23	4	617	1284	psbA	212019	211355	0	0	1075
	chloroplast genome	mitochondrial genome	98.282	582	3	2	95179	95759	trnA	362516	361941	0	0	1013
	chloroplast genome	mitochondrial genome	98.282	582	3	2	120060	120640	23s rRNA	361941	362516	0	0	1013
	chloroplast genome	mitochondrial genome	82.446	826	58	36	44172	44957	0	60258	59480	0	0	641
	chloroplast genome	mitochondrial genome	94.724	398	15	1	112679	113076	ndhA	161355	161746	0	8.96e-175	614
	chloroplast genome	mitochondrial genome	93.651	315	17	2	56030	56341	rbcL	85171	84857	0	7.38e-131	468
	chloroplast genome	mitochondrial genome	89.041	365	21	8	1318	1664	trnK	211354	210991	0	7.49e-121	435
	chloroplast genome	mitochondrial genome	95.057	263	10	2	57036	57298	0	394971	394712	0	1.26e-113	411
	chloroplast genome	mitochondrial genome	82.365	499	38	21	5328	5815	rps16	67925	67466	0	5.91e-107	388
	chloroplast genome	mitochondrial genome	80.998	521	48	27	48269	48776	trnF	25276	24794	0	2.77e-100	366
	chloroplast genome	mitochondrial genome	98.295	176	2	1	9142	9316	psbD	213067	212892	0	1.7e-82	307
	chloroplast genome	mitochondrial genome	96.774	186	1	1	117364	117544	23s rRNA	141505	141320	0	6.12e-82	305
	chloroplast genome	mitochondrial genome	96.774	186	1	1	98275	98455	23s rRNA	141320	141505	0	6.12e-82	305
	chloroplast genome	mitochondrial genome	94.709	189	8	1	34899	35087	atpA	448905	448719	0	4.77e-78	292
	chloroplast genome	mitochondrial genome	73.566	889	180	41	122862	123725	16s rRNA	347746	346888	rrnS	6.17e-77	289
	chloroplast genome	mitochondrial genome	73.566	889	180	41	92094	92957	16s rRNA	346888	347746	rrnS	6.17e-77	289
	chloroplast genome	mitochondrial genome	73.566	889	180	41	122862	123725	16s rRNA	500361	499503	rrnS	6.17e-77	289
	chloroplast genome	mitochondrial genome	73.566	889	180	41	92094	92957	16s rRNA	499503	500361	rrnS	6.17e-77	289
	chloroplast genome	mitochondrial genome	81.047	401	40	15	77307	77691	rpl14	148570	148950	0	2.22e-76	287
	chloroplast genome	mitochondrial genome	82.486	354	32	14	64338	64687	trnP	201360	201687	trnP	2.87e-75	283
	chloroplast genome	mitochondrial genome	92.746	193	12	2	45085	45275	trnS	59307	59115	0	1.34e-73	278
	chloroplast genome	mitochondrial genome	92.708	192	12	2	45132	45321	trnS	25783	25592	0	4.8e-73	276
	chloroplast genome	mitochondrial genome	95.364	151	6	1	41641	41791	psaA	248888	248739	0	6.3e-62	239
	chloroplast genome	mitochondrial genome	86.813	182	12	6	120968	121149	trnA	185545	185376	0	4.97e-48	193
	chloroplast genome	mitochondrial genome	86.813	182	12	6	94670	94851	trnA	185376	185545	0	4.97e-48	193
	chloroplast genome	mitochondrial genome	85.535	159	11	9	18838	18993	trnC	55154	55005	trnC	6.53e-37	156
	chloroplast genome	mitochondrial genome	88.71	124	11	3	64139	64261	trnW	201139	201260	trnW	1.09e-34	148
	chloroplast genome	mitochondrial genome	98.667	75	1	0	116175	116249	trnN	401517	401443	trnN	3.06e-30	134
	chloroplast genome	mitochondrial genome	98.667	75	1	0	99570	99644	trnN	401443	401517	trnN	3.06e-30	134
	chloroplast genome	mitochondrial genome	92.105	76	5	1	52418	52492	trnM	339985	340060	trnM	6.67e-22	106
	chloroplast genome	mitochondrial genome	94.915	59	3	0	34595	34653	atpF	216874	216816	0	5.19e-18	93.5
	chloroplast genome	mitochondrial genome	90.541	74	1	2	117529	117602	23s rRNA	287843	287776	0	5.19e-18	93.5
	chloroplast genome	mitochondrial genome	90.541	74	1	2	98217	98290	23s rRNA	287776	287843	0	5.19e-18	93.5
	chloroplast genome	mitochondrial genome	94.915	59	3	0	34595	34653	atpF	416584	416526	0	5.19e-18	93.5
	chloroplast genome	mitochondrial genome	82.474	97	17	0	119740	119836	23s rRNA	2210	2114	rrnL	8.69e-16	86.1
	chloroplast genome	mitochondrial genome	82.474	97	17	0	95983	96079	23s rRNA	2114	2210	rrnL	8.69e-16	86.1
	chloroplast genome	mitochondrial genome	82.474	97	17	0	119740	119836	23s rRNA	122575	122479	rrnL	8.69e-16	86.1
	chloroplast genome	mitochondrial genome	82.474	97	17	0	95983	96079	23s rRNA	122479	122575	rrnL	8.69e-16	86.1
	chloroplast genome	mitochondrial genome	100	37	0	0	123816	123852	16s rRNA	276030	275994	0	8.75e-11	69.4
	chloroplast genome	mitochondrial genome	100	37	0	0	91967	92003	16s rRNA	275994	276030	0	8.75e-11	69.4
	chloroplast genome	mitochondrial genome	94.595	37	1	1	8086	8122	trnS	25627	25662	trnS	6.81e-07	56.5
Oryza sativa	chloroplast genome	mitochondrial genome	98.745	4782	20	7	20916	25693	rpoB	292678	287933	0	0	8462
	chloroplast genome	mitochondrial genome	95.301	2894	58	17	53029	55911	rbcL	27834	30660	0	0	4519
	chloroplast genome	mitochondrial genome	95.301	2894	58	17	53029	55911	rbcL	122361	125187	0	0	4519
	chloroplast genome	mitochondrial genome	96.221	2302	44	15	50536	52836	trnM	25585	27844	trnV	0	3729
	chloroplast genome	mitochondrial genome	96.221	2302	44	13	50536	52836	trnM	120112	122371	0	0	3729
	chloroplast genome	mitochondrial genome	99.069	2041	11	1	80682	82722	rps19	32602	30570	trnH	0	3657
	chloroplast genome	mitochondrial genome	99.069	2041	11	1	132328	134368	rpl2	30570	32602	trnH	0	3657
	chloroplast genome	mitochondrial genome	99.069	2041	11	1	80682	82722	rps19	127129	125097	0	0	3657
	chloroplast genome	mitochondrial genome	99.069	2041	11	1	132328	134368	rpl2	125097	127129	0	0	3657
	chloroplast genome	mitochondrial genome	99.582	1914	7	1	18945	20857	rpoB	294586	292673	0	0	3489
	chloroplast genome	mitochondrial genome	93.273	1665	67	15	47599	49239	ndhJ	359768	361411	0	0	2412
	chloroplast genome	mitochondrial genome	93.273	1665	67	15	47599	49239	ndhJ	440855	442498	0	0	2412
	chloroplast genome	mitochondrial genome	95.871	1114	22	5	34813	35923	atpA	406237	407329	0	0	1783
	chloroplast genome	mitochondrial genome	96.875	832	11	5	71788	72612	petB	395580	396403	0	0	1378
	chloroplast genome	mitochondrial genome	95.054	465	22	1	32029	32493	atpH	268753	268290	0	0	730
	chloroplast genome	mitochondrial genome	86.023	694	79	11	44718	45404	rps4	358123	358805	0	0	728
	chloroplast genome	mitochondrial genome	86.023	694	79	11	44718	45404	rps4	439210	439892	0	0	728
	chloroplast genome	mitochondrial genome	99.462	372	2	0	18945	19316	rpoB	62020	62391	0	0	676
	chloroplast genome	mitochondrial genome	93.155	336	16	4	17813	18147	trnC	390599	390928	trnC	1.91e-136	486
	chloroplast genome	mitochondrial genome	94.872	312	7	5	18425	18735	0	79710	80013	0	3.2e-134	479
	chloroplast genome	mitochondrial genome	94.942	257	12	1	47320	47576	trnF	359431	359686	trnF	7.12e-111	401
	chloroplast genome	mitochondrial genome	94.942	257	12	1	47320	47576	trnF	440518	440773	0	7.12e-111	401
	chloroplast genome	mitochondrial genome	84.241	349	36	11	43926	44270	0	357349	357682	0	5.7e-87	322
	chloroplast genome	mitochondrial genome	84.241	349	36	11	43926	44270	0	438436	438769	0	5.7e-87	322
	chloroplast genome	mitochondrial genome	85.197	304	23	11	44269	44571	trnS	357735	358017	trnS	4.47e-78	292
	chloroplast genome	mitochondrial genome	85.197	304	23	11	44269	44571	trnS	438822	439104	0	4.47e-78	292
	chloroplast genome	mitochondrial genome	73.341	889	182	40	91465	92328	16s rRNA	284151	283293	rrn18	1.25e-73	278
	chloroplast genome	mitochondrial genome	73.341	889	182	40	122722	123585	16s rRNA	283293	284151	rrn18	1.25e-73	278
	chloroplast genome	mitochondrial genome	73.341	889	182	40	91465	92328	16s rRNA	415072	414214	0	1.25e-73	278
	chloroplast genome	mitochondrial genome	73.341	889	182	40	122722	123585	16s rRNA	414214	415072	0	1.25e-73	278
	chloroplast genome	mitochondrial genome	81.102	381	40	13	77192	77563	rpl14	330210	329853	0	4.5e-73	276
	chloroplast genome	mitochondrial genome	85.246	244	25	5	64171	64413	trnP	35304	35071	trnP	1.64e-62	241
	chloroplast genome	mitochondrial genome	85.246	244	25	5	64171	64413	trnP	129831	129598	0	1.64e-62	241
	chloroplast genome	mitochondrial genome	87.565	193	11	5	46935	47122	trnL	358983	359167	0	1.29e-53	211
	chloroplast genome	mitochondrial genome	87.565	193	11	5	46935	47122	trnL	440070	440254	0	1.29e-53	211
	chloroplast genome	mitochondrial genome	100	86	0	0	115803	115888	trnN	65726	65641	0	4.73e-38	159
	chloroplast genome	mitochondrial genome	100	86	0	0	99162	99247	trnN	65641	65726	0	4.73e-38	159
	chloroplast genome	mitochondrial genome	89.516	124	10	3	63938	64060	trnW	35552	35431	trnW	2.2e-36	154
	chloroplast genome	mitochondrial genome	89.516	124	10	3	63938	64060	trnW	130079	129958	0	2.2e-36	154
	chloroplast genome	mitochondrial genome	93.421	76	4	1	51160	51234	trnM	54359	54284	trnM	1.34e-23	111
	chloroplast genome	mitochondrial genome	93.939	66	2	2	33800	33863	atpF	419985	420050	0	1.05e-19	99
	chloroplast genome	mitochondrial genome	82.474	97	17	0	119367	119463	23s rRNA	380776	380680	0	8.14e-16	86.1
	chloroplast genome	mitochondrial genome	82.474	97	17	0	95587	95683	23s rRNA	380680	380776	0	8.14e-16	86.1
	chloroplast genome	mitochondrial genome	82.474	97	17	0	119367	119463	23s rRNA	461863	461767	0	8.14e-16	86.1
	chloroplast genome	mitochondrial genome	82.474	97	17	0	95587	95683	23s rRNA	461767	461863	0	8.14e-16	86.1
	chloroplast genome	mitochondrial genome	84.091	88	10	4	103385	103470	ndhF	231330	231415	0	1.05e-14	82.4
	chloroplast genome	mitochondrial genome	94.595	37	1	1	7836	7872	trnS	357938	357903	trnS	6.38e-07	56.5
	chloroplast genome	mitochondrial genome	94.595	37	1	1	7836	7872	trnS	439025	438990	0	6.38e-07	56.5
Saccharum officinarum	chloroplast genome	mitochondrial genome	98.462	5202	20	13	83170	88346	rps19	133628	128462	trnI	0	9108
	chloroplast genome	mitochondrial genome	98.462	5202	20	13	135877	141053	0	128462	133628	trnI	0	9108
	chloroplast genome	mitochondrial genome	98.765	2429	10	4	25988	28416	rpoC1	273429	271021	0	0	4301
	chloroplast genome	mitochondrial genome	97.175	1699	27	8	57310	59000	rbcL	153245	151560	0	0	2852
	chloroplast genome	mitochondrial genome	87.613	1986	128	49	50284	52214	trnF	26500	28422	trnF	0	2196
	chloroplast genome	mitochondrial genome	95.867	1113	26	5	53350	54461	trnV	114277	113184	0	0	1783
	chloroplast genome	mitochondrial genome	98.794	995	1	3	54704	55698	atpE	2228	3211	0	0	1760
	chloroplast genome	mitochondrial genome	99.453	548	3	0	103918	104465	0	71448	70901	0	0	996
	chloroplast genome	mitochondrial genome	99.453	548	3	0	119758	120305	0	70901	71448	0	0	996
	chloroplast genome	mitochondrial genome	97.506	401	5	1	34656	35056	atpH	221589	221194	0	0	680
	chloroplast genome	mitochondrial genome	94.651	430	12	3	52256	52685	ndhK	114684	114266	0	0	656
	chloroplast genome	mitochondrial genome	97.297	296	3	1	44919	45214	0	14098	13808	0	5.68e-140	497
	chloroplast genome	mitochondrial genome	98.846	260	2	1	59178	59436	rpl23	131404	131663	0	2.07e-129	462
	chloroplast genome	mitochondrial genome	98.295	176	2	1	64084	64259	psbJ	139703	139529	0	1.03e-82	307
	chloroplast genome	mitochondrial genome	93.103	203	13	1	47290	47491	trnS	270813	271015	trnS	2.22e-79	296
	chloroplast genome	mitochondrial genome	96.855	159	3	1	120519	120675	0	218390	218232	0	6.27e-70	265
	chloroplast genome	mitochondrial genome	96.855	159	3	1	103548	103704	0	218232	218390	0	6.27e-70	265
	chloroplast genome	mitochondrial genome	85.433	254	20	10	66660	66904	trnP	138940	139185	trnP	6.32e-65	248
	chloroplast genome	mitochondrial genome	75.105	474	88	22	127280	127740	rrn16	110162	109706	18s rRNA	8.35e-49	195
	chloroplast genome	mitochondrial genome	75.105	474	88	22	96483	96943	rrn16	109706	110162	18s rRNA	8.35e-49	195
	chloroplast genome	mitochondrial genome	78.165	316	59	9	127834	128143	rrn16	109615	109304	18s rRNA	3e-48	193
	chloroplast genome	mitochondrial genome	78.165	316	59	9	96080	96389	rrn16	109304	109615	18s rRNA	3e-48	193
	chloroplast genome	mitochondrial genome	78.165	316	59	9	127834	128143	rrn16	297333	297022	18s rRNA	3e-48	193
	chloroplast genome	mitochondrial genome	78.165	316	59	9	96080	96389	rrn16	297022	297333	18s rRNA	3e-48	193
	chloroplast genome	mitochondrial genome	75.105	474	87	23	127280	127740	rrn16	297879	297424	18s rRNA	3e-48	193
	chloroplast genome	mitochondrial genome	75.105	474	87	23	96483	96943	rrn16	297424	297879	18s rRNA	3e-48	193
	chloroplast genome	mitochondrial genome	100	87	0	0	120363	120449	trnN	275322	275236	trnN	8.46e-39	161
	chloroplast genome	mitochondrial genome	100	87	0	0	103774	103860	trnN	275236	275322	trnN	8.46e-39	161
	chloroplast genome	mitochondrial genome	96.341	82	3	0	66488	66569	trnW	138764	138845	trnW	5.13e-31	135
	chloroplast genome	mitochondrial genome	95.313	64	3	0	54467	54530	0	113208	113145	0	5.2e-21	102
	chloroplast genome	mitochondrial genome	95.161	62	3	0	124237	124298	rrn23	38489	38428	0	6.73e-20	99
	chloroplast genome	mitochondrial genome	95.161	62	3	0	99925	99986	rrn23	38428	38489	0	6.73e-20	99
	chloroplast genome	mitochondrial genome	82.474	97	17	0	123928	124024	rrn23	98272	98176	26s rRNA	5.24e-16	86.1
	chloroplast genome	mitochondrial genome	82.474	97	17	0	100199	100295	rrn23	98176	98272	26s rRNA	5.24e-16	86.1
	chloroplast genome	mitochondrial genome	94.545	55	3	0	59041	59095	0	151562	151508	0	5.24e-16	86.1
	chloroplast genome	mitochondrial genome	82.474	97	17	0	123928	124024	rrn23	285989	285893	26s rRNA	5.24e-16	86.1
	chloroplast genome	mitochondrial genome	82.474	97	17	0	100199	100295	rrn23	285893	285989	26s rRNA	5.24e-16	86.1
	chloroplast genome	mitochondrial genome	97.436	39	1	0	114223	114261	ndhG	36818	36780	0	1.9e-10	67.6
	chloroplast genome	mitochondrial genome	97.297	37	1	0	125481	125517	0	71469	71433	0	2.46e-09	63.9
	chloroplast genome	mitochondrial genome	97.297	37	1	0	98706	98742	0	71433	71469	0	2.46e-09	63.9
	chloroplast genome	mitochondrial genome	78.889	90	14	5	8360	8447	trnS	270966	270880	trnS	4.11e-07	56.5
