# Supplementary material for: The Complete Mitogenome of Elymus sibiricus and Insights Into Its Evolutionary Pattern Based on Simple Repeat Sequences of Seed Plant Mitogenomes
Source: Front Plant Sci. 2022 Jan 26;12:802321. doi: 10.3389/fpls.2021.802321 (PMC8826237; doi:10.3389/fpls.2021.802321)
Supplement: Supplementary Figure 1 — The visualization of coverage depth in mitogenome of Elymus sibiricus. The coverage depth was showed with the color of dark blue. [file Data_Sheet_1.zip › Table S3.xlsx]

## Sheet: Sheet1
>Cluster 0
0	21nt, >Silene_latifolia_9... at +/100.00%
1	16nt, >Salix_brachista_10... at +/100.00%
2	22nt, >Salix_brachista_12... at +/100.00%
3	20nt, >Salix_brachista_37... at +/100.00%
4	19nt, >Populus_alba_62... at +/100.00%
5	17nt, >Nelumbo_nucifera_19... at +/100.00%
6	18nt, >Manihot_esculenta_8... at +/100.00%
7	17nt, >Bombax_ceiba_28... at +/100.00%
8	18nt, >Citrullus_lanatus_59... at +/100.00%
9	105nt, >Ilex_pubescens_1... at +/94.29%
10	25nt, >Ammopiptanthus_mongolicus_8... at +/92.00%
11	22nt, >Ammopiptanthus_mongolicus_41... at +/100.00%
12	130nt, >Ammopiptanthus_mongolicus_52... *
13	17nt, >Capsella_rubella_10... at +/100.00%
14	116nt, >Ammopiptanthus_nanus_8... at +/100.00%
15	117nt, >Leucaena_trichandra_20... at +/95.73%
16	21nt, >Leucaena_trichandra_31... at +/100.00%
17	19nt, >Libidibia_coriaria_9... at +/100.00%
18	21nt, >Libidibia_coriaria_31... at +/100.00%
19	19nt, >Acacia_ligulata_39... at +/100.00%
20	16nt, >Arabidopsis_thaliana_26... at +/100.00%
21	16nt, >Betula_pendula_21... at +/100.00%
22	116nt, >Betula_pendula_24... at +/93.10%
23	17nt, >Camellia_sinensis_24... at +/100.00%
24	20nt, >Cannabis_sativa_41... at +/100.00%
25	119nt, >Carica_papaya_2... at +/90.76%
26	16nt, >Eriobotrya_japonica_19... at +/100.00%
27	17nt, >Eriobotrya_japonica_28... at +/100.00%
28	24nt, >Haematoxylum_brasiletto_11... at +/95.83%
29	20nt, >Morus_notabilis_19... at +/100.00%
30	98nt, >Morus_notabilis_21... at +/93.88%
31	17nt, >Nelumbo_nucifera_20... at +/100.00%
32	20nt, >Prunus_avium_37... at +/100.00%
>Cluster 1
0	101nt, >Senna_occidentalis_1... at +/94.06%
1	110nt, >Schisandra_sphenanthera_74... at +/99.09%
2	19nt, >Salix_brachista_8... at +/94.74%
3	109nt, >Populus_alba_61... at +/92.66%
4	17nt, >Passiflora_edulis_13... at +/100.00%
5	122nt, >Nelumbo_nucifera_14... *
6	108nt, >Manihot_esculenta_21... at +/97.22%
7	55nt, >Medicago_truncatula_18... at +/90.91%
8	17nt, >Boechera_stricta_11... at +/100.00%
9	20nt, >Boechera_stricta_24... at +/95.00%
10	69nt, >Bombax_ceiba_41... at +/94.20%
11	18nt, >Chenopodium_quinoa_18... at +/100.00%
12	121nt, >Eucalyptus_grandis_34... at +/94.21%
13	16nt, >Eucalyptus_grandis_39... at +/100.00%
14	19nt, >Ipomoea_nil_4... at +/100.00%
15	16nt, >Ammopiptanthus_mongolicus_61... at +/100.00%
16	17nt, >Beta_vulgaris_subsp._maritima_2... at +/100.00%
17	17nt, >Beta_vulgaris_subsp._vulgaris_19... at +/100.00%
18	17nt, >Helianthus_annuus_1... at +/100.00%
19	109nt, >Hibiscus_cannabinus_14... at +/94.50%
20	19nt, >Hibiscus_cannabinus_22... at +/100.00%
21	16nt, >Ammopiptanthus_nanus_17... at +/100.00%
22	17nt, >Beta_macrocarpa_1... at +/100.00%
23	110nt, >Libidibia_coriaria_19... at +/94.55%
24	118nt, >Acacia_ligulata_45... at +/94.92%
25	20nt, >Arabidopsis_thaliana_3... at +/100.00%
26	116nt, >Camellia_sinensis_45... at +/98.28%
27	17nt, >Glycine_max_15... at +/100.00%
28	116nt, >Haematoxylum_brasiletto_19... at +/94.83%
29	122nt, >Nelumbo_nucifera_15... at +/100.00%
30	19nt, >Nymphaea_colorata_4... at +/100.00%
31	19nt, >Prunus_avium_3... at +/100.00%
>Cluster 2
0	27nt, >Solanum_lycopersicum_32... at +/92.59%
1	29nt, >Rotheca_serrata_24... at +/96.55%
2	29nt, >Rosa_chinensis_32... at +/96.55%
3	29nt, >Passiflora_edulis_32... at +/96.55%
4	29nt, >Nelumbo_nucifera_18... at +/96.55%
5	29nt, >Manihot_esculenta_29... at +/96.55%
6	29nt, >Chenopodium_quinoa_20... at +/96.55%
7	29nt, >Eucalyptus_grandis_37... at +/96.55%
8	30nt, >Luffa_acutangula_47... *
9	29nt, >Beta_vulgaris_subsp._maritima_25... at +/96.55%
10	29nt, >Beta_vulgaris_subsp._vulgaris_33... at +/96.55%
11	27nt, >Capsicum_annuum_cultivar_Jeju_10... at +/92.59%
12	29nt, >Corchorus_capsularis_56... at +/93.10%
13	27nt, >Hyoscyamus_niger_14... at +/92.59%
14	27nt, >Hyoscyamus_niger_38... at +/92.59%
15	29nt, >Beta_macrocarpa_26... at +/96.55%
16	29nt, >Lagerstroemia_indica_8... at +/96.55%
17	29nt, >Leucaena_trichandra_32... at +/96.55%
18	29nt, >Asclepias_syriaca_12... at +/96.55%
19	29nt, >Betula_pendula_46... at +/93.10%
20	30nt, >Cannabis_sativa_25... at +/96.67%
21	29nt, >Cocos_nucifera_27... at +/96.55%
22	29nt, >Haematoxylum_brasiletto_13... at +/96.55%
23	29nt, >Mirabilis_himalaica_29... at +/96.55%
24	29nt, >Nelumbo_nucifera_19... at +/96.55%
25	29nt, >Phoenix_dactylifera_64... at +/96.55%
26	29nt, >Phoenix_dactylifera_97... at +/96.55%
27	29nt, >Prunus_avium_21... at +/96.55%
>Cluster 3
0	117nt, >Triticum_aestivum_21... at +/97.44%
1	56nt, >Solanum_lycopersicum_34... at +/98.21%
2	56nt, >Salvia_miltiorrhiza_10... at +/94.64%
3	56nt, >Salix_brachista_19... at +/94.64%
4	56nt, >Rosa_chinensis_30... at +/96.43%
5	56nt, >Olea_europaea_49... at +/96.43%
6	56nt, >Nelumbo_nucifera_9... at +/98.21%
7	56nt, >Malus_x_domestica_21... at +/96.43%
8	56nt, >Mangifera_indica_17... at +/100.00%
9	56nt, >Malus_x_domestica_21... at +/96.43%
10	56nt, >Mangifera_indica_17... at +/100.00%
11	56nt, >Boechera_stricta_17... at +/98.21%
12	56nt, >Brassica_oleracea_18... at +/98.21%
13	56nt, >Ilex_pubescens_38... at +/98.21%
14	59nt, >Ipomoea_nil_19... at +/91.53%
15	56nt, >Capsicum_annuum_cultivar_Jeju_4... at +/98.21%
16	56nt, >Asclepias_syriaca_29... at +/96.43%
17	56nt, >Brassica_napus_22... at +/98.21%
18	56nt, >Brassica_rapa_4... at +/98.21%
19	56nt, >Brassica_rapa_subsp_campestris_4... at +/98.21%
20	56nt, >Camellia_sinensis_1... at +/98.21%
21	56nt, >Camellia_sinensis_8... at +/98.21%
22	56nt, >Citrus_sinensis_24... at +/98.21%
23	164nt, >Cocos_nucifera_72... *
24	56nt, >Nelumbo_nucifera_10... at +/98.21%
25	117nt, >Oryza_sativa_24... at +/98.29%
26	56nt, >Prunus_avium_14... at +/98.21%
>Cluster 4
0	118nt, >Elymus_16... at +/98.31%
1	55nt, >Sinapis_arvensis_8... at +/98.18%
2	55nt, >Sapindus_mukorossi_1... at +/94.55%
3	55nt, >Rhododendron_simsii_45... at +/98.18%
4	55nt, >Raphanus_sativus_11... at +/98.18%
5	55nt, >Populus_alba_45... at +/94.55%
6	21nt, >Platycodon_grandiflorus_9... at +/90.48%
7	55nt, >Manihot_esculenta_56... at +/98.18%
8	58nt, >Medicago_truncatula_23... at +/91.38%
9	55nt, >Citrullus_lanatus_11... at +/98.18%
10	55nt, >Eucalyptus_grandis_11... at +/96.36%
11	55nt, >Luffa_acutangula_6... at +/98.18%
12	118nt, >Aegilops_speltoides_9... at +/98.31%
13	55nt, >Brassica_nigra_9... at +/98.18%
14	55nt, >Capsella_rubella_12... at +/98.18%
15	118nt, >Eleusine_indica_29... at +/98.31%
16	55nt, >Hyoscyamus_niger_37... at +/98.18%
17	55nt, >Arabidopsis_thaliana_15... at +/98.18%
18	55nt, >Betula_pendula_15... at +/98.18%
19	55nt, >Brassica_carinata_10... at +/98.18%
20	55nt, >Cannabis_sativa_13... at +/98.18%
21	55nt, >Daucus_carota_18... at +/92.73%
22	55nt, >Eriobotrya_japonica_40... at +/96.36%
23	55nt, >Morus_notabilis_13... at +/98.18%
24	55nt, >Nicotiana_attenuata_29... at +/98.18%
25	164nt, >Phoenix_dactylifera_53... *
>Cluster 5
0	30nt, >Silene_latifolia_7... *
1	30nt, >Senna_occidentalis_27... at +/100.00%
2	30nt, >Salvia_miltiorrhiza_12... at +/100.00%
3	30nt, >Rhododendron_simsii_37... at +/100.00%
4	30nt, >Olea_europaea_28... at +/100.00%
5	30nt, >Nepenthes_ventricosa_x_Nepenthes_alata_47... at +/100.00%
6	30nt, >Malus_x_domestica_6... at +/100.00%
7	30nt, >Malus_x_domestica_6... at +/100.00%
8	30nt, >Bombax_ceiba_35... at +/100.00%
9	30nt, >Citrullus_lanatus_57... at +/96.67%
10	30nt, >Ilex_pubescens_17... at +/100.00%
11	30nt, >Hibiscus_cannabinus_47... at +/100.00%
12	30nt, >Ajuga_reptans_7... at +/100.00%
13	30nt, >Libidibia_coriaria_10... at +/100.00%
14	30nt, >Acacia_ligulata_51... at +/100.00%
15	30nt, >Camellia_sinensis_12... at +/100.00%
16	30nt, >Citrus_sinensis_74... at +/100.00%
17	30nt, >Eriobotrya_japonica_3... at +/100.00%
18	26nt, >Glycine_max_22... at +/96.15%
19	30nt, >Gossypium_arboreum_7... at +/100.00%
20	27nt, >Nicotiana_attenuata_31... at +/96.30%
>Cluster 6
0	113nt, >Solanum_lycopersicum_3... at +/99.12%
1	113nt, >Solanum_lycopersicum_20... at +/99.12%
2	113nt, >Silene_latifolia_10... at +/94.69%
3	113nt, >Senna_occidentalis_30... at +/95.58%
4	380nt, >Sapindus_mukorossi_43... *
5	113nt, >Salvia_miltiorrhiza_8... at +/95.58%
6	110nt, >Salix_brachista_38... at +/93.64%
7	113nt, >Rotheca_serrata_3... at +/93.81%
8	110nt, >Populus_alba_66... at +/94.55%
9	113nt, >Platycodon_grandiflorus_82... at +/95.58%
10	110nt, >Mangifera_indica_11... at +/97.27%
11	110nt, >Mangifera_indica_11... at +/97.27%
12	113nt, >Corchorus_capsularis_104... at +/93.81%
13	264nt, >Hibiscus_cannabinus_2... at +/97.35%
14	113nt, >Libidibia_coriaria_15... at +/97.35%
15	110nt, >Citrus_sinensis_3... at +/98.18%
16	172nt, >Gossypium_arboreum_42... at +/98.26%
>Cluster 7
0	22nt, >Platycodon_grandiflorus_78... at +/90.91%
1	24nt, >Passiflora_edulis_18... at +/91.67%
2	24nt, >Olea_europaea_35... at +/95.83%
3	22nt, >Ilex_pubescens_23... at +/95.45%
4	28nt, >Ammopiptanthus_mongolicus_80... at +/92.86%
5	32nt, >Corchorus_capsularis_109... at +/93.75%
6	24nt, >Lagerstroemia_indica_10... at +/95.83%
7	23nt, >Acacia_ligulata_58... at +/95.65%
8	23nt, >Betula_pendula_13... at +/95.65%
9	24nt, >Cannabis_sativa_24... at +/95.83%
10	163nt, >Cocos_nucifera_89... *
11	23nt, >Haematoxylum_brasiletto_24... at +/95.65%
12	16nt, >Prunus_avium_7... at +/100.00%
>Cluster 8
0	33nt, >Sinapis_arvensis_17... at +/96.97%
1	33nt, >Raphanus_sativus_1... at +/96.97%
2	36nt, >Populus_alba_9... *
3	33nt, >Boechera_stricta_3... at +/96.97%
4	33nt, >Brassica_oleracea_6... at +/96.97%
5	33nt, >Brassica_oleracea_26... at +/96.97%
6	33nt, >Brassica_nigra_19... at +/96.97%
7	33nt, >Arabidopsis_thaliana_28... at +/96.97%
8	33nt, >Brassica_carinata_20... at +/96.97%
9	33nt, >Brassica_napus_5... at +/96.97%
10	33nt, >Brassica_rapa_9... at +/96.97%
11	33nt, >Brassica_rapa_subsp_campestris_9... at +/96.97%
12	33nt, >Mirabilis_himalaica_16... at +/96.97%
>Cluster 9
0	96nt, >Liriodendron_tulipifera_5... at +/95.83%
1	126nt, >Ammopiptanthus_mongolicus_54... at +/96.03%
2	289nt, >Beta_vulgaris_subsp._maritima_21... *
3	289nt, >Beta_vulgaris_subsp._vulgaris_30... at +/100.00%
4	126nt, >Ammopiptanthus_nanus_10... at +/96.03%
5	289nt, >Beta_macrocarpa_22... at +/100.00%
6	103nt, >Acacia_ligulata_35... at +/90.29%
7	100nt, >Betula_pendula_1... at +/92.00%
8	97nt, >Eriobotrya_japonica_1... at +/94.85%
9	97nt, >Eriobotrya_japonica_17... at +/94.85%
10	103nt, >Haematoxylum_brasiletto_47... at +/90.29%
>Cluster 10
0	64nt, >Sapindus_mukorossi_11... at +/95.31%
1	109nt, >Nelumbo_nucifera_38... at +/90.83%
2	91nt, >Mangifera_indica_67... at +/92.31%
3	91nt, >Mangifera_indica_68... at +/92.31%
4	97nt, >Citrullus_lanatus_32... at +/94.85%
5	97nt, >Luffa_acutangula_30... at +/94.85%
6	104nt, >Leucaena_trichandra_56... at +/99.04%
7	189nt, >Libidibia_coriaria_57... *
8	105nt, >Camellia_sinensis_36... at +/92.38%
9	109nt, >Nelumbo_nucifera_39... at +/90.83%
10	106nt, >Prunus_avium_26... at +/90.57%
>Cluster 11
0	17nt, >Rhododendron_simsii_5... at +/100.00%
1	27nt, >Mangifera_indica_35... at +/92.59%
2	27nt, >Mangifera_indica_36... at +/92.59%
3	31nt, >Luffa_acutangula_39... at +/93.55%
4	104nt, >Aegilops_speltoides_31... at +/90.38%
5	104nt, >Eleusine_indica_13... at +/91.35%
6	22nt, >Cocos_nucifera_1... at +/90.91%
7	117nt, >Cocos_nucifera_82... *
8	20nt, >Eriobotrya_japonica_13... at +/100.00%
9	112nt, >Phoenix_dactylifera_32... at +/95.54%
10	24nt, >Phoenix_dactylifera_45... at +/91.67%
>Cluster 12
0	115nt, >Salvia_miltiorrhiza_5... *
1	109nt, >Salix_brachista_16... at +/93.58%
2	109nt, >Populus_alba_37... at +/94.50%
3	115nt, >Luffa_acutangula_5... at +/98.26%
4	115nt, >Ammopiptanthus_mongolicus_46... at +/97.39%
5	115nt, >Beta_vulgaris_subsp._maritima_26... at +/96.52%
6	115nt, >Beta_vulgaris_subsp._vulgaris_34... at +/96.52%
7	115nt, >Capsicum_annuum_cultivar_Jeju_25... at +/98.26%
8	115nt, >Beta_macrocarpa_27... at +/96.52%
9	115nt, >Citrus_sinensis_43... at +/98.26%
10	115nt, >Melicope_pteleifolia_42... at +/98.26%
>Cluster 13
0	112nt, >Raphanus_sativus_3... *
1	112nt, >Boechera_stricta_5... at +/99.11%
2	112nt, >Brassica_oleracea_12... at +/100.00%
3	112nt, >Brassica_oleracea_32... at +/100.00%
4	112nt, >Capsella_rubella_1... at +/97.32%
5	112nt, >Arabidopsis_thaliana_4... at +/98.21%
6	112nt, >Brassica_carinata_3... at +/100.00%
7	112nt, >Brassica_napus_16... at +/100.00%
8	112nt, >Brassica_rapa_14... at +/100.00%
9	112nt, >Brassica_rapa_subsp_campestris_14... at +/100.00%
10	111nt, >Carica_papaya_31... at +/96.40%
>Cluster 14
0	77nt, >Solanum_lycopersicum_38... at +/94.81%
1	293nt, >Silene_latifolia_14... *
2	35nt, >Schisandra_sphenanthera_64... at +/94.29%
3	77nt, >Olea_europaea_23... at +/94.81%
4	105nt, >Nepenthes_ventricosa_x_Nepenthes_alata_28... at +/93.33%
5	104nt, >Medicago_truncatula_22... at +/92.31%
6	101nt, >Chenopodium_quinoa_7... at +/98.02%
7	75nt, >Chrysanthemum_boreale_11... at +/93.33%
8	100nt, >Cannabis_sativa_35... at +/94.00%
9	75nt, >Morus_notabilis_11... at +/97.33%
>Cluster 15
0	113nt, >Salix_brachista_28... *
1	112nt, >Populus_alba_18... at +/99.11%
2	107nt, >Platycodon_grandiflorus_36... at +/92.52%
3	111nt, >Brassica_oleracea_10... at +/95.50%
4	111nt, >Brassica_oleracea_30... at +/95.50%
5	113nt, >Ammopiptanthus_mongolicus_71... at +/97.35%
6	113nt, >Ammopiptanthus_nanus_27... at +/97.35%
7	111nt, >Brassica_napus_14... at +/95.50%
8	111nt, >Brassica_rapa_12... at +/95.50%
9	111nt, >Brassica_rapa_subsp_campestris_12... at +/95.50%
>Cluster 16
0	91nt, >Ginkgo_biloba_36... *
1	19nt, >Rosa_chinensis_18... at +/100.00%
2	19nt, >Rosa_chinensis_38... at +/100.00%
3	21nt, >Olea_europaea_33... at +/95.24%
4	17nt, >Chenopodium_quinoa_8... at +/100.00%
5	18nt, >Citrullus_lanatus_21... at +/100.00%
6	19nt, >Citrus_sinensis_10... at +/100.00%
7	19nt, >Eriobotrya_japonica_6... at +/100.00%
8	21nt, >Phoenix_dactylifera_74... at +/95.24%
9	18nt, >Prunus_avium_29... at +/100.00%
>Cluster 17
0	49nt, >Medicago_truncatula_17... *
1	48nt, >Bombax_ceiba_23... at +/93.75%
2	49nt, >Ipomoea_nil_40... at +/100.00%
3	49nt, >Ammopiptanthus_mongolicus_62... at +/100.00%
4	48nt, >Hibiscus_cannabinus_20... at +/93.75%
5	49nt, >Ammopiptanthus_nanus_18... at +/100.00%
6	49nt, >Bupleurum_falcatum_33... at +/100.00%
7	49nt, >Glycine_max_4... at +/100.00%
8	48nt, >Gossypium_arboreum_30... at +/93.75%
9	48nt, >Haematoxylum_brasiletto_18... at +/95.83%
>Cluster 18
0	114nt, >Nepenthes_ventricosa_x_Nepenthes_alata_3... at +/96.49%
1	171nt, >Bombax_ceiba_3... at +/97.66%
2	114nt, >Capsicum_annuum_cultivar_Jeju_32... at +/98.25%
3	114nt, >Hyoscyamus_niger_6... at +/98.25%
4	114nt, >Leucaena_trichandra_51... at +/99.12%
5	114nt, >Acacia_ligulata_59... at +/99.12%
6	208nt, >Haematoxylum_brasiletto_26... *
7	114nt, >Mirabilis_himalaica_23... at +/95.61%
8	114nt, >Nicotiana_attenuata_3... at +/98.25%
>Cluster 19
0	69nt, >Sapindus_mukorossi_23... at +/92.75%
1	94nt, >Mangifera_indica_76... at +/94.68%
2	94nt, >Mangifera_indica_77... at +/94.68%
3	90nt, >Bombax_ceiba_8... at +/94.44%
4	88nt, >Eucalyptus_grandis_52... at +/93.18%
5	18nt, >Corchorus_capsularis_32... at +/94.44%
6	82nt, >Hibiscus_cannabinus_63... at +/95.12%
7	186nt, >Carica_papaya_6... *
8	90nt, >Gossypium_arboreum_82... at +/94.44%
>Cluster 20
0	101nt, >Senna_occidentalis_28... at +/93.07%
1	115nt, >Nelumbo_nucifera_32... *
2	109nt, >Mangifera_indica_72... at +/96.33%
3	109nt, >Mangifera_indica_73... at +/96.33%
4	113nt, >Leucaena_trichandra_9... at +/93.81%
5	113nt, >Acacia_ligulata_19... at +/92.04%
6	113nt, >Acacia_ligulata_53... at +/92.04%
7	108nt, >Cannabis_sativa_8... at +/93.52%
8	115nt, >Nelumbo_nucifera_33... at +/100.00%
>Cluster 21
0	71nt, >Malus_x_domestica_5... *
1	71nt, >Malus_x_domestica_5... at +/100.00%
2	64nt, >Ipomoea_nil_13... at +/95.31%
3	65nt, >Ammopiptanthus_mongolicus_57... at +/95.38%
4	65nt, >Ammopiptanthus_nanus_13... at +/95.38%
5	60nt, >Carica_papaya_42... at +/95.00%
6	71nt, >Eriobotrya_japonica_2... at +/100.00%
7	71nt, >Eriobotrya_japonica_18... at +/100.00%
8	63nt, >Glycine_max_9... at +/95.24%
>Cluster 22
0	64nt, >Sinapis_arvensis_14... at +/100.00%
1	64nt, >Raphanus_sativus_17... at +/100.00%
2	68nt, >Brassica_oleracea_2... *
3	68nt, >Brassica_oleracea_22... at +/100.00%
4	64nt, >Brassica_nigra_16... at +/100.00%
5	64nt, >Arabidopsis_thaliana_22... at +/98.44%
6	64nt, >Brassica_carinata_17... at +/100.00%
7	68nt, >Brassica_rapa_18... at +/100.00%
8	67nt, >Brassica_rapa_subsp_campestris_18... at +/100.00%
>Cluster 23
0	55nt, >Schisandra_sphenanthera_70... at +/98.18%
1	56nt, >Passiflora_edulis_30... *
2	56nt, >Mangifera_indica_4... at +/98.21%
3	56nt, >Mangifera_indica_4... at +/98.21%
4	56nt, >Bombax_ceiba_5... at +/98.21%
5	56nt, >Ilex_pubescens_44... at +/94.64%
6	51nt, >Hibiscus_cannabinus_53... at +/98.04%
7	51nt, >Camellia_sinensis_33... at +/98.04%
8	51nt, >Gossypium_arboreum_79... at +/98.04%
>Cluster 24
0	46nt, >Sinapis_arvensis_2... at +/97.83%
1	48nt, >Boechera_stricta_6... *
2	46nt, >Brassica_oleracea_13... at +/97.83%
3	46nt, >Brassica_oleracea_33... at +/97.83%
4	46nt, >Brassica_nigra_3... at +/97.83%
5	46nt, >Brassica_carinata_4... at +/97.83%
6	46nt, >Brassica_napus_17... at +/97.83%
7	46nt, >Brassica_rapa_15... at +/97.83%
8	46nt, >Brassica_rapa_subsp_campestris_15... at +/97.83%
>Cluster 25
0	258nt, >Bombax_ceiba_48... *
1	19nt, >Brassica_oleracea_7... at +/94.74%
2	19nt, >Brassica_oleracea_27... at +/94.74%
3	86nt, >Lagerstroemia_indica_29... at +/94.19%
4	84nt, >Acacia_ligulata_36... at +/92.86%
5	164nt, >Betula_pendula_2... at +/95.12%
6	20nt, >Betula_pendula_29... at +/95.00%
7	92nt, >Gossypium_arboreum_71... at +/95.65%
>Cluster 26
0	114nt, >Schisandra_sphenanthera_25... at +/97.37%
1	114nt, >Schisandra_sphenanthera_34... at +/97.37%
2	114nt, >Passiflora_edulis_35... at +/97.37%
3	237nt, >Manihot_esculenta_26... *
4	116nt, >Liriodendron_tulipifera_47... at +/90.52%
5	112nt, >Brassica_carinata_15... at +/97.32%
6	76nt, >Citrus_sinensis_22... at +/92.11%
7	114nt, >Glycine_max_25... at +/97.37%
>Cluster 27
0	90nt, >Manihot_esculenta_5... at +/92.22%
1	18nt, >Luffa_acutangula_34... at +/100.00%
2	207nt, >Lagerstroemia_indica_5... *
3	109nt, >Asclepias_syriaca_22... at +/91.74%
4	176nt, >Betula_pendula_32... at +/95.45%
5	19nt, >Bupleurum_falcatum_29... at +/100.00%
6	18nt, >Citrus_sinensis_46... at +/100.00%
7	22nt, >Cocos_nucifera_41... at +/90.91%
>Cluster 28
0	97nt, >Senna_occidentalis_13... *
1	77nt, >Rosa_chinensis_24... at +/90.91%
2	61nt, >Eucalyptus_grandis_24... at +/93.44%
3	77nt, >Ilex_pubescens_12... at +/90.91%
4	80nt, >Hyoscyamus_niger_26... at +/92.50%
5	74nt, >Lagerstroemia_indica_30... at +/95.95%
6	85nt, >Acacia_ligulata_37... at +/98.82%
7	97nt, >Haematoxylum_brasiletto_49... at +/96.91%
>Cluster 29
0	91nt, >Populus_alba_5... at +/97.80%
1	85nt, >Manihot_esculenta_65... at +/98.82%
2	85nt, >Bombax_ceiba_60... at +/95.29%
3	85nt, >Luffa_acutangula_55... at +/98.82%
4	97nt, >Camellia_sinensis_55... *
5	85nt, >Carica_papaya_25... at +/98.82%
6	85nt, >Gossypium_arboreum_12... at +/94.12%
7	84nt, >Prunus_avium_35... at +/100.00%
>Cluster 30
0	66nt, >Solanum_lycopersicum_48... at +/92.42%
1	52nt, >Rhododendron_simsii_47... at +/92.31%
2	66nt, >Capsicum_annuum_cultivar_Jeju_19... at +/92.42%
3	66nt, >Hyoscyamus_niger_24... at +/92.42%
4	70nt, >Camellia_sinensis_32... at +/92.86%
5	50nt, >Cocos_nucifera_35... at +/94.00%
6	76nt, >Haematoxylum_brasiletto_6... *
7	66nt, >Nicotiana_attenuata_33... at +/92.42%
>Cluster 31
0	46nt, >Sinapis_arvensis_15... at +/97.83%
1	49nt, >Brassica_oleracea_4... at +/100.00%
2	49nt, >Brassica_oleracea_24... at +/100.00%
3	47nt, >Brassica_nigra_17... at +/97.87%
4	47nt, >Brassica_carinata_18... at +/97.87%
5	50nt, >Brassica_napus_3... *
6	50nt, >Brassica_rapa_7... at +/100.00%
7	50nt, >Brassica_rapa_subsp_campestris_7... at +/100.00%
>Cluster 32
0	49nt, >Sinapis_arvensis_16... *
1	49nt, >Brassica_oleracea_5... at +/97.96%
2	49nt, >Brassica_oleracea_25... at +/97.96%
3	49nt, >Brassica_nigra_18... at +/100.00%
4	49nt, >Brassica_carinata_19... at +/100.00%
5	49nt, >Brassica_napus_4... at +/97.96%
6	49nt, >Brassica_rapa_8... at +/97.96%
7	49nt, >Brassica_rapa_subsp_campestris_8... at +/97.96%
>Cluster 33
0	31nt, >Olea_europaea_18... at +/90.32%
1	202nt, >Brassica_oleracea_14... at +/100.00%
2	202nt, >Brassica_oleracea_34... at +/100.00%
3	26nt, >Citrullus_lanatus_3... at +/92.31%
4	202nt, >Brassica_napus_18... at +/100.00%
5	263nt, >Brassica_rapa_16... *
6	200nt, >Brassica_rapa_subsp_campestris_16... at +/100.00%
>Cluster 34
0	23nt, >Nelumbo_nucifera_31... at +/91.30%
1	236nt, >Mangifera_indica_56... *
2	236nt, >Mangifera_indica_57... at +/100.00%
3	128nt, >Citrus_sinensis_42... at +/96.09%
4	47nt, >Cocos_nucifera_86... at +/91.49%
5	83nt, >Melicope_pteleifolia_41... at +/97.59%
6	23nt, >Nelumbo_nucifera_32... at +/91.30%
>Cluster 35
0	19nt, >Passiflora_edulis_60... at +/94.74%
1	110nt, >Citrullus_lanatus_49... at +/96.36%
2	235nt, >Ammopiptanthus_mongolicus_1... *
3	126nt, >Citrus_sinensis_45... at +/91.27%
4	48nt, >Daucus_carota_5... at +/97.92%
5	81nt, >Melicope_pteleifolia_56... at +/90.12%
6	45nt, >Phoenix_dactylifera_71... at +/95.56%
>Cluster 36
0	21nt, >Raphanus_sativus_2... at +/95.24%
1	228nt, >Ammopiptanthus_mongolicus_27... *
2	20nt, >Betula_pendula_42... at +/100.00%
3	19nt, >Citrus_sinensis_13... at +/94.74%
4	17nt, >Eriobotrya_japonica_12... at +/100.00%
5	24nt, >Haematoxylum_brasiletto_35... at +/91.67%
6	20nt, >Pongamia_pinnata_27... at +/100.00%
>Cluster 37
0	19nt, >Solanum_lycopersicum_47... at +/100.00%
1	28nt, >Schisandra_sphenanthera_24... at +/92.86%
2	28nt, >Schisandra_sphenanthera_33... at +/92.86%
3	20nt, >Hibiscus_cannabinus_34... at +/100.00%
4	22nt, >Leucaena_trichandra_19... at +/95.45%
5	201nt, >Cocos_nucifera_78... *
6	22nt, >Cocos_nucifera_90... at +/95.45%
>Cluster 38
0	24nt, >Manihot_esculenta_10... at +/91.67%
1	20nt, >Luffa_acutangula_63... at +/95.00%
2	179nt, >Ammopiptanthus_mongolicus_74... *
3	179nt, >Ammopiptanthus_nanus_30... at +/100.00%
4	33nt, >Camellia_sinensis_22... at +/96.97%
5	32nt, >Citrus_sinensis_69... at +/96.88%
6	33nt, >Daucus_carota_4... at +/96.97%
>Cluster 39
0	115nt, >Chenopodium_quinoa_26... at +/93.04%
1	115nt, >Beta_vulgaris_subsp._maritima_17... at +/93.91%
2	164nt, >Beta_vulgaris_subsp._maritima_18... *
3	115nt, >Beta_vulgaris_subsp._vulgaris_26... at +/94.78%
4	164nt, >Beta_vulgaris_subsp._vulgaris_27... at +/100.00%
5	115nt, >Beta_macrocarpa_18... at +/93.91%
6	164nt, >Beta_macrocarpa_19... at +/100.00%
>Cluster 40
0	113nt, >Passiflora_edulis_12... at +/97.35%
1	76nt, >Nepenthes_ventricosa_x_Nepenthes_alata_5... at +/94.74%
2	137nt, >Mangifera_indica_32... *
3	113nt, >Manihot_esculenta_34... at +/99.12%
4	113nt, >Magnolia_biondii_22... at +/96.46%
5	137nt, >Mangifera_indica_33... at +/100.00%
6	113nt, >Eucalyptus_grandis_48... at +/98.23%
>Cluster 41
0	24nt, >Senna_occidentalis_37... at +/100.00%
1	20nt, >Rhododendron_simsii_14... at +/100.00%
2	116nt, >Nepenthes_ventricosa_x_Nepenthes_alata_50... at +/93.97%
3	119nt, >Malus_x_domestica_20... at +/95.80%
4	119nt, >Malus_x_domestica_20... at +/95.80%
5	115nt, >Lagerstroemia_indica_20... at +/93.04%
6	124nt, >Prunus_avium_13... *
>Cluster 42
0	51nt, >Rhododendron_simsii_35... at +/100.00%
1	56nt, >Passiflora_edulis_39... at +/98.21%
2	51nt, >Nepenthes_ventricosa_x_Nepenthes_alata_58... at +/96.08%
3	56nt, >Mangifera_indica_70... at +/100.00%
4	121nt, >Manihot_esculenta_37... *
5	56nt, >Mangifera_indica_71... at +/100.00%
6	56nt, >Carica_papaya_23... at +/100.00%
>Cluster 43
0	106nt, >Nepenthes_ventricosa_x_Nepenthes_alata_20... at +/95.28%
1	107nt, >Ipomoea_nil_10... at +/96.26%
2	47nt, >Capsicum_annuum_cultivar_Jeju_34... at +/95.74%
3	109nt, >Helianthus_annuus_17... *
4	109nt, >Hyoscyamus_niger_8... at +/96.33%
5	106nt, >Daucus_carota_13... at +/94.34%
6	109nt, >Nicotiana_attenuata_5... at +/96.33%
>Cluster 44
0	88nt, >Salix_brachista_52... *
1	86nt, >Rhododendron_simsii_12... at +/95.35%
2	86nt, >Rhododendron_simsii_30... at +/95.35%
3	86nt, >Passiflora_edulis_7... at +/91.86%
4	86nt, >Citrullus_lanatus_10... at +/94.19%
5	86nt, >Lagerstroemia_indica_23... at +/94.19%
6	86nt, >Betula_pendula_35... at +/93.02%
>Cluster 45
0	71nt, >Raphanus_sativus_5... at +/98.59%
1	72nt, >Brassica_oleracea_35... *
2	65nt, >Eucalyptus_grandis_50... at +/93.85%
3	72nt, >Brassica_napus_9... at +/100.00%
4	72nt, >Brassica_rapa_17... at +/98.61%
5	72nt, >Brassica_rapa_subsp_campestris_17... at +/98.61%
6	65nt, >Morus_notabilis_2... at +/96.92%
>Cluster 46
0	52nt, >Sinapis_arvensis_4... *
1	52nt, >Brassica_nigra_5... at +/100.00%
2	52nt, >Capsella_rubella_21... at +/96.15%
3	52nt, >Hibiscus_cannabinus_54... at +/94.23%
4	52nt, >Arabidopsis_thaliana_17... at +/100.00%
5	52nt, >Brassica_carinata_6... at +/100.00%
6	52nt, >Brassica_napus_10... at +/100.00%
>Cluster 47
0	36nt, >Sapindus_mukorossi_3... at +/91.67%
1	38nt, >Rhododendron_simsii_46... at +/92.11%
2	36nt, >Manihot_esculenta_57... at +/94.44%
3	44nt, >Chenopodium_quinoa_10... *
4	37nt, >Betula_pendula_16... at +/94.59%
5	37nt, >Cannabis_sativa_14... at +/94.59%
6	32nt, >Morus_notabilis_14... at +/93.75%
>Cluster 48
0	19nt, >Silene_latifolia_25... at +/94.74%
1	24nt, >Mangifera_indica_39... at +/95.83%
2	24nt, >Mangifera_indica_40... at +/95.83%
3	21nt, >Cucurbita_pepo_2... at +/95.24%
4	371nt, >Cucurbita_pepo_35... *
5	22nt, >Betula_pendula_14... at +/95.45%
>Cluster 49
0	187nt, >Silene_latifolia_16... *
1	175nt, >Bombax_ceiba_20... at +/93.14%
2	76nt, >Beta_vulgaris_subsp._vulgaris_12... at +/97.37%
3	28nt, >Betula_pendula_8... at +/96.43%
4	23nt, >Cocos_nucifera_19... at +/91.30%
5	177nt, >Gossypium_arboreum_86... at +/92.09%
>Cluster 50
0	111nt, >Nelumbo_nucifera_33... at +/90.09%
1	175nt, >Bombax_ceiba_1... *
2	75nt, >Beta_vulgaris_subsp._maritima_31... at +/93.33%
3	111nt, >Hibiscus_cannabinus_31... at +/99.10%
4	75nt, >Beta_macrocarpa_31... at +/93.33%
5	111nt, >Nelumbo_nucifera_34... at +/90.09%
>Cluster 51
0	24nt, >Sinapis_arvensis_6... at +/91.67%
1	24nt, >Raphanus_sativus_9... at +/91.67%
2	25nt, >Boechera_stricta_10... at +/92.00%
3	155nt, >Liriodendron_tulipifera_19... *
4	25nt, >Brassica_nigra_7... at +/92.00%
5	25nt, >Brassica_carinata_8... at +/92.00%
>Cluster 52
0	45nt, >Malus_x_domestica_33... at +/97.78%
1	45nt, >Magnolia_biondii_27... at +/95.56%
2	45nt, >Malus_x_domestica_34... at +/97.78%
3	143nt, >Eucalyptus_grandis_33... *
4	45nt, >Camellia_sinensis_44... at +/95.56%
5	45nt, >Eriobotrya_japonica_39... at +/97.78%
>Cluster 53
0	22nt, >Malus_x_domestica_25... at +/100.00%
1	112nt, >Magnolia_biondii_3... at +/99.11%
2	22nt, >Malus_x_domestica_25... at +/100.00%
3	130nt, >Betula_pendula_43... *
4	130nt, >Camellia_sinensis_40... at +/100.00%
5	22nt, >Eriobotrya_japonica_30... at +/100.00%
>Cluster 54
0	90nt, >Passiflora_edulis_41... at +/93.33%
1	93nt, >Ilex_pubescens_39... at +/93.55%
2	90nt, >Acacia_ligulata_12... at +/94.44%
3	129nt, >Camellia_sinensis_2... at +/100.00%
4	130nt, >Camellia_sinensis_9... *
5	90nt, >Haematoxylum_brasiletto_38... at +/94.44%
>Cluster 55
0	22nt, >Senna_occidentalis_31... at +/95.45%
1	22nt, >Rosa_chinensis_14... at +/90.91%
2	23nt, >Ilex_pubescens_20... at +/100.00%
3	25nt, >Luffa_acutangula_57... at +/96.00%
4	23nt, >Libidibia_coriaria_16... at +/95.65%
5	129nt, >Phoenix_dactylifera_72... *
>Cluster 56
0	124nt, >Malus_x_domestica_31... *
1	20nt, >Manihot_esculenta_42... at +/95.00%
2	44nt, >Malus_x_domestica_31... at +/100.00%
3	80nt, >Malus_x_domestica_32... at +/100.00%
4	44nt, >Eriobotrya_japonica_36... at +/100.00%
5	80nt, >Eriobotrya_japonica_37... at +/100.00%
>Cluster 57
0	113nt, >Salix_brachista_41... at +/91.15%
1	116nt, >Populus_alba_3... *
2	17nt, >Platycodon_grandiflorus_30... at +/100.00%
3	17nt, >Platycodon_grandiflorus_38... at +/100.00%
4	17nt, >Nymphaea_colorata_2... at +/100.00%
5	17nt, >Nymphaea_colorata_22... at +/100.00%
>Cluster 58
0	115nt, >Mangifera_indica_1... *
1	115nt, >Mangifera_indica_1... at +/100.00%
2	115nt, >Betula_pendula_54... at +/100.00%
3	115nt, >Citrus_sinensis_44... at +/99.13%
4	115nt, >Melicope_pteleifolia_55... at +/99.13%
5	115nt, >Mirabilis_himalaica_28... at +/96.52%
>Cluster 59
0	95nt, >Boechera_stricta_23... *
1	94nt, >Brassica_oleracea_9... at +/100.00%
2	94nt, >Brassica_oleracea_29... at +/100.00%
3	94nt, >Brassica_napus_13... at +/100.00%
4	94nt, >Brassica_rapa_11... at +/100.00%
5	94nt, >Brassica_rapa_subsp_campestris_11... at +/100.00%
>Cluster 60
0	19nt, >Citrullus_lanatus_16... at +/94.74%
1	89nt, >Ammopiptanthus_mongolicus_67... at +/98.88%
2	89nt, >Ammopiptanthus_nanus_23... at +/98.88%
3	92nt, >Libidibia_coriaria_6... at +/100.00%
4	93nt, >Acacia_ligulata_49... *
5	70nt, >Betula_pendula_28... at +/95.71%
>Cluster 61
0	92nt, >Senna_occidentalis_33... *
1	88nt, >Citrullus_lanatus_22... at +/97.73%
2	88nt, >Ipomoea_nil_30... at +/98.86%
3	88nt, >Luffa_acutangula_20... at +/98.86%
4	91nt, >Leucaena_trichandra_15... at +/100.00%
5	90nt, >Haematoxylum_brasiletto_8... at +/98.89%
>Cluster 62
0	41nt, >Rhododendron_simsii_13... at +/95.12%
1	41nt, >Rhododendron_simsii_31... at +/95.12%
2	41nt, >Chrysanthemum_boreale_18... at +/95.12%
3	91nt, >Eucalyptus_grandis_42... *
4	41nt, >Daucus_carota_15... at +/92.68%
5	41nt, >Prunus_avium_31... at +/95.12%
>Cluster 63
0	81nt, >Solanum_lycopersicum_13... *
1	60nt, >Olea_europaea_22... at +/91.67%
2	76nt, >Chenopodium_quinoa_6... at +/92.11%
3	74nt, >Capsicum_annuum_cultivar_Jeju_28... at +/100.00%
4	63nt, >Cannabis_sativa_27... at +/95.24%
5	81nt, >Nicotiana_attenuata_20... at +/96.30%
>Cluster 64
0	62nt, >Solanum_lycopersicum_15... *
1	54nt, >Bombax_ceiba_6... at +/94.44%
2	55nt, >Hibiscus_cannabinus_62... at +/90.91%
3	58nt, >Hyoscyamus_niger_29... at +/98.28%
4	54nt, >Gossypium_arboreum_81... at +/94.44%
5	58nt, >Nicotiana_attenuata_36... at +/98.28%
>Cluster 65
0	61nt, >Sinapis_arvensis_11... at +/98.36%
1	61nt, >Raphanus_sativus_14... at +/98.36%
2	61nt, >Brassica_nigra_12... at +/98.36%
3	62nt, >Capsella_rubella_16... *
4	61nt, >Arabidopsis_thaliana_1... at +/100.00%
5	61nt, >Brassica_carinata_13... at +/98.36%
>Cluster 66
0	52nt, >Raphanus_sativus_6... *
1	52nt, >Boechera_stricta_9... at +/100.00%
2	52nt, >Brassica_oleracea_3... at +/100.00%
3	52nt, >Brassica_oleracea_23... at +/100.00%
4	52nt, >Brassica_rapa_19... at +/100.00%
5	52nt, >Brassica_rapa_subsp_campestris_19... at +/100.00%
>Cluster 67
0	48nt, >Solanum_lycopersicum_2... *
1	48nt, >Solanum_lycopersicum_19... at +/100.00%
2	48nt, >Salvia_miltiorrhiza_7... at +/97.92%
3	48nt, >Rotheca_serrata_2... at +/100.00%
4	48nt, >Olea_europaea_34... at +/100.00%
5	43nt, >Boea_hygrometrica_23... at +/93.02%
>Cluster 68
0	47nt, >Mangifera_indica_27... *
1	47nt, >Mangifera_indica_28... at +/100.00%
2	47nt, >Mangifera_indica_42... at +/100.00%
3	47nt, >Mangifera_indica_27... at +/100.00%
4	47nt, >Mangifera_indica_28... at +/100.00%
5	47nt, >Mangifera_indica_43... at +/100.00%
>Cluster 69
0	34nt, >Sinapis_arvensis_12... *
1	34nt, >Sinapis_arvensis_19... at +/100.00%
2	34nt, >Brassica_nigra_1... at +/100.00%
3	34nt, >Brassica_nigra_13... at +/100.00%
4	34nt, >Brassica_carinata_1... at +/100.00%
5	34nt, >Brassica_carinata_14... at +/100.00%
>Cluster 70
0	16nt, >Senna_occidentalis_35... at +/100.00%
1	21nt, >Passiflora_edulis_49... at +/100.00%
2	23nt, >Nelumbo_nucifera_10... at +/95.65%
3	28nt, >Citrus_sinensis_37... *
4	20nt, >Cocos_nucifera_87... at +/100.00%
5	23nt, >Nelumbo_nucifera_11... at +/95.65%
>Cluster 71
0	24nt, >Brassica_oleracea_20... at +/100.00%
1	25nt, >Capsella_rubella_11... at +/100.00%
2	26nt, >Arabidopsis_thaliana_27... *
3	24nt, >Brassica_napus_2... at +/100.00%
4	24nt, >Brassica_rapa_6... at +/100.00%
5	24nt, >Brassica_rapa_subsp_campestris_6... at +/100.00%
>Cluster 72
0	24nt, >Nelumbo_nucifera_1... *
1	24nt, >Nelumbo_nucifera_13... at +/100.00%
2	24nt, >Nelumbo_nucifera_23... at +/100.00%
3	24nt, >Nelumbo_nucifera_1... at +/100.00%
4	24nt, >Nelumbo_nucifera_14... at +/100.00%
5	24nt, >Nelumbo_nucifera_24... at +/100.00%
>Cluster 73
0	19nt, >Malus_x_domestica_22... at +/94.74%
1	19nt, >Malus_x_domestica_22... at +/94.74%
2	244nt, >Hibiscus_cannabinus_36... *
3	19nt, >Eriobotrya_japonica_27... at +/94.74%
4	92nt, >Gossypium_arboreum_20... at +/92.39%
>Cluster 74
0	223nt, >Senna_occidentalis_16... at +/99.55%
1	117nt, >Ammopiptanthus_mongolicus_58... at +/95.73%
2	117nt, >Ammopiptanthus_nanus_14... at +/95.73%
3	123nt, >Glycine_max_10... at +/95.12%
4	232nt, >Haematoxylum_brasiletto_51... *
>Cluster 75
0	215nt, >Nepenthes_ventricosa_x_Nepenthes_alata_16... *
1	21nt, >Ammopiptanthus_mongolicus_59... at +/90.48%
2	21nt, >Ammopiptanthus_nanus_15... at +/90.48%
3	21nt, >Leucaena_trichandra_28... at +/90.48%
4	21nt, >Haematoxylum_brasiletto_3... at +/100.00%
>Cluster 76
0	198nt, >Olea_europaea_38... *
1	32nt, >Malus_x_domestica_1... at +/93.75%
2	21nt, >Medicago_truncatula_6... at +/90.48%
3	32nt, >Malus_x_domestica_1... at +/93.75%
4	33nt, >Eriobotrya_japonica_15... at +/93.94%
>Cluster 77
0	23nt, >Cucurbita_pepo_84... at +/91.30%
1	28nt, >Cucurbita_pepo_85... at +/92.86%
2	142nt, >Ilex_pubescens_46... *
3	44nt, >Liriodendron_tulipifera_42... at +/93.18%
4	44nt, >Cannabis_sativa_22... at +/95.45%
>Cluster 78
0	26nt, >Mangifera_indica_48... at +/92.31%
1	26nt, >Mangifera_indica_49... at +/92.31%
2	140nt, >Ammopiptanthus_mongolicus_73... *
3	23nt, >Corchorus_capsularis_47... at +/91.30%
4	140nt, >Ammopiptanthus_nanus_29... at +/100.00%
>Cluster 79
0	139nt, >Nelumbo_nucifera_36... *
1	56nt, >Lagerstroemia_indica_1... at +/92.86%
2	21nt, >Citrus_sinensis_20... at +/90.48%
3	139nt, >Nelumbo_nucifera_37... at +/100.00%
4	19nt, >Phoenix_dactylifera_51... at +/100.00%
>Cluster 80
0	132nt, >Sapindus_mukorossi_14... *
1	113nt, >Nelumbo_nucifera_35... at +/93.81%
2	113nt, >Liriodendron_tulipifera_10... at +/91.15%
3	113nt, >Nelumbo_nucifera_36... at +/93.81%
4	113nt, >Prunus_avium_40... at +/92.04%
>Cluster 81
0	37nt, >Salix_brachista_14... at +/91.89%
1	37nt, >Populus_alba_34... at +/91.89%
2	62nt, >Beta_vulgaris_subsp._maritima_22... at +/100.00%
3	126nt, >Beta_vulgaris_subsp._vulgaris_31... *
4	62nt, >Beta_macrocarpa_23... at +/100.00%
>Cluster 82
0	125nt, >Boechera_stricta_16... *
1	114nt, >Brassica_oleracea_17... at +/99.12%
2	114nt, >Brassica_napus_21... at +/99.12%
3	114nt, >Brassica_rapa_3... at +/99.12%
4	114nt, >Brassica_rapa_subsp_campestris_3... at +/99.12%
>Cluster 83
0	22nt, >Elymus_12... at +/95.45%
1	124nt, >Brassica_oleracea_15... *
2	124nt, >Brassica_napus_19... at +/100.00%
3	124nt, >Brassica_rapa_1... at +/100.00%
4	124nt, >Brassica_rapa_subsp_campestris_1... at +/100.00%
>Cluster 84
0	111nt, >Sinapis_arvensis_10... at +/100.00%
1	117nt, >Raphanus_sativus_13... at +/100.00%
2	120nt, >Brassica_nigra_11... *
3	46nt, >Betula_pendula_25... at +/91.30%
4	117nt, >Brassica_carinata_12... at +/100.00%
>Cluster 85
0	117nt, >Sinapis_arvensis_9... *
1	117nt, >Raphanus_sativus_12... at +/100.00%
2	117nt, >Boechera_stricta_13... at +/99.15%
3	108nt, >Brassica_nigra_10... at +/100.00%
4	108nt, >Brassica_carinata_11... at +/100.00%
>Cluster 86
0	117nt, >Malus_x_domestica_26... *
1	117nt, >Malus_x_domestica_26... at +/100.00%
2	112nt, >Libidibia_coriaria_45... at +/91.07%
3	117nt, >Eriobotrya_japonica_31... at +/100.00%
4	108nt, >Morus_notabilis_24... at +/94.44%
>Cluster 87
0	117nt, >Brassica_oleracea_16... *
1	117nt, >Arabidopsis_thaliana_24... at +/100.00%
2	117nt, >Brassica_napus_20... at +/100.00%
3	117nt, >Brassica_rapa_2... at +/100.00%
4	117nt, >Brassica_rapa_subsp_campestris_2... at +/100.00%
>Cluster 88
0	117nt, >Ipomoea_nil_8... *
1	117nt, >Ipomoea_nil_36... at +/100.00%
2	110nt, >Ammopiptanthus_mongolicus_76... at +/96.36%
3	110nt, >Ammopiptanthus_nanus_32... at +/96.36%
4	90nt, >Bupleurum_falcatum_12... at +/95.56%
>Cluster 89
0	50nt, >Sinapis_arvensis_7... at +/100.00%
1	50nt, >Raphanus_sativus_10... at +/100.00%
2	116nt, >Boechera_stricta_12... *
3	51nt, >Brassica_nigra_8... at +/98.04%
4	50nt, >Brassica_carinata_9... at +/100.00%
>Cluster 90
0	24nt, >Senna_occidentalis_25... at +/91.67%
1	114nt, >Capsella_rubella_13... at +/99.12%
2	24nt, >Leucaena_trichandra_60... at +/91.67%
3	22nt, >Libidibia_coriaria_37... at +/90.91%
4	116nt, >Arabidopsis_thaliana_16... *
>Cluster 91
0	20nt, >Salix_brachista_34... at +/95.00%
1	20nt, >Beta_vulgaris_subsp._maritima_20... at +/95.00%
2	20nt, >Beta_vulgaris_subsp._vulgaris_29... at +/95.00%
3	20nt, >Beta_macrocarpa_21... at +/95.00%
4	116nt, >Melicope_pteleifolia_27... *
>Cluster 92
0	23nt, >Mangifera_indica_44... at +/95.65%
1	23nt, >Mangifera_indica_45... at +/95.65%
2	24nt, >Ammopiptanthus_mongolicus_82... at +/100.00%
3	22nt, >Butomus_umbellatus_43... at +/95.45%
4	116nt, >Melicope_pteleifolia_40... *
>Cluster 93
0	23nt, >Rotheca_serrata_12... at +/100.00%
1	21nt, >Luffa_acutangula_25... at +/100.00%
2	25nt, >Arabidopsis_thaliana_2... at +/96.00%
3	36nt, >Nicotiana_attenuata_19... at +/91.67%
4	113nt, >Phoenix_dactylifera_91... *
>Cluster 94
0	108nt, >Solanum_lycopersicum_1... at +/97.22%
1	108nt, >Solanum_lycopersicum_18... at +/97.22%
2	99nt, >Nelumbo_nucifera_7... at +/92.93%
3	109nt, >Chrysanthemum_boreale_15... *
4	99nt, >Nelumbo_nucifera_8... at +/92.93%
>Cluster 95
0	21nt, >Beta_vulgaris_subsp._maritima_35... at +/100.00%
1	21nt, >Beta_vulgaris_subsp._vulgaris_8... at +/95.24%
2	21nt, >Beta_macrocarpa_35... at +/100.00%
3	20nt, >Lagerstroemia_indica_25... at +/95.00%
4	103nt, >Leucaena_trichandra_49... *
>Cluster 96
0	101nt, >Olea_europaea_50... *
1	95nt, >Ilex_pubescens_40... at +/96.84%
2	66nt, >Acacia_ligulata_13... at +/90.91%
3	95nt, >Camellia_sinensis_10... at +/95.79%
4	68nt, >Haematoxylum_brasiletto_39... at +/94.12%
>Cluster 97
0	30nt, >Senna_occidentalis_10... at +/96.67%
1	29nt, >Liriodendron_tulipifera_4... at +/100.00%
2	30nt, >Acacia_ligulata_34... at +/96.67%
3	95nt, >Carica_papaya_39... *
4	30nt, >Haematoxylum_brasiletto_46... at +/96.67%
>Cluster 98
0	87nt, >Senna_occidentalis_26... at +/96.55%
1	91nt, >Ammopiptanthus_mongolicus_69... at +/94.51%
2	91nt, >Ammopiptanthus_nanus_25... at +/94.51%
3	89nt, >Libidibia_coriaria_38... at +/95.51%
4	94nt, >Bupleurum_falcatum_11... *
>Cluster 99
0	92nt, >Senna_occidentalis_12... at +/93.48%
1	90nt, >Rosa_chinensis_23... at +/94.44%
2	87nt, >Ammopiptanthus_mongolicus_55... at +/96.55%
3	87nt, >Ammopiptanthus_nanus_11... at +/96.55%
4	94nt, >Glycine_max_7... *
>Cluster 100
0	93nt, >Solanum_lycopersicum_14... *
1	91nt, >Capsicum_annuum_cultivar_Jeju_29... at +/100.00%
2	85nt, >Leucaena_trichandra_55... at +/91.76%
3	18nt, >Asclepias_syriaca_26... at +/100.00%
4	89nt, >Morus_notabilis_10... at +/95.51%
>Cluster 101
0	87nt, >Beta_vulgaris_subsp._maritima_12... *
1	87nt, >Beta_vulgaris_subsp._maritima_28... at +/100.00%
2	87nt, >Beta_vulgaris_subsp._vulgaris_36... at +/100.00%
3	87nt, >Beta_macrocarpa_13... at +/100.00%
4	87nt, >Beta_macrocarpa_29... at +/100.00%
>Cluster 102
0	80nt, >Eucalyptus_grandis_15... *
1	80nt, >Eucalyptus_grandis_20... at +/100.00%
2	72nt, >Corchorus_capsularis_11... at +/97.22%
3	73nt, >Helianthus_annuus_5... at +/95.89%
4	77nt, >Carica_papaya_40... at +/93.51%
>Cluster 103
0	75nt, >Beta_vulgaris_subsp._maritima_11... *
1	75nt, >Beta_vulgaris_subsp._maritima_27... at +/100.00%
2	75nt, >Beta_vulgaris_subsp._vulgaris_35... at +/100.00%
3	75nt, >Beta_macrocarpa_12... at +/98.67%
4	75nt, >Beta_macrocarpa_28... at +/98.67%
>Cluster 104
0	71nt, >Sinapis_arvensis_5... at +/98.59%
1	72nt, >Boechera_stricta_21... at +/100.00%
2	72nt, >Brassica_nigra_6... at +/98.61%
3	74nt, >Arabidopsis_thaliana_20... *
4	71nt, >Brassica_carinata_7... at +/98.59%
>Cluster 105
0	73nt, >Triticum_aestivum_23... *
1	73nt, >Aegilops_speltoides_21... at +/100.00%
2	55nt, >Oryza_sativa_3... at +/96.36%
3	55nt, >Oryza_sativa_10... at +/96.36%
4	55nt, >Phoenix_dactylifera_77... at +/98.18%
>Cluster 106
0	73nt, >Populus_alba_7... *
1	30nt, >Populus_alba_21... at +/96.67%
2	24nt, >Mangifera_indica_14... at +/91.67%
3	24nt, >Mangifera_indica_14... at +/91.67%
4	21nt, >Boea_hygrometrica_24... at +/100.00%
>Cluster 107
0	69nt, >Nelumbo_nucifera_17... *
1	69nt, >Ilex_pubescens_52... at +/100.00%
2	69nt, >Helianthus_annuus_14... at +/95.65%
3	69nt, >Camellia_sinensis_23... at +/100.00%
4	69nt, >Nelumbo_nucifera_18... at +/100.00%
>Cluster 108
0	60nt, >Brassica_oleracea_11... *
1	60nt, >Brassica_oleracea_31... at +/100.00%
2	60nt, >Brassica_napus_15... at +/100.00%
3	60nt, >Brassica_rapa_13... at +/100.00%
4	60nt, >Brassica_rapa_subsp_campestris_13... at +/100.00%
>Cluster 109
0	51nt, >Senna_occidentalis_4... *
1	49nt, >Leucaena_trichandra_14... at +/93.88%
2	48nt, >Acacia_ligulata_5... at +/95.83%
3	37nt, >Betula_pendula_50... at +/91.89%
4	51nt, >Haematoxylum_brasiletto_59... at +/98.04%
>Cluster 110
0	48nt, >Senna_occidentalis_3... *
1	48nt, >Leucaena_trichandra_37... at +/100.00%
2	48nt, >Acacia_ligulata_4... at +/100.00%
3	41nt, >Cannabis_sativa_17... at +/90.24%
4	48nt, >Haematoxylum_brasiletto_58... at +/100.00%
>Cluster 111
0	35nt, >Mangifera_indica_40... at +/97.14%
1	35nt, >Mangifera_indica_41... at +/97.14%
2	48nt, >Boea_hygrometrica_18... *
3	21nt, >Libidibia_coriaria_52... at +/100.00%
4	21nt, >Bupleurum_falcatum_42... at +/100.00%
>Cluster 112
0	38nt, >Rosa_chinensis_29... at +/97.37%
1	38nt, >Olea_europaea_48... at +/100.00%
2	39nt, >Nepenthes_ventricosa_x_Nepenthes_alata_17... *
3	36nt, >Ilex_pubescens_37... at +/97.22%
4	37nt, >Camellia_sinensis_7... at +/100.00%
>Cluster 113
0	292nt, >Manihot_esculenta_27... *
1	217nt, >Libidibia_coriaria_44... at +/93.09%
2	114nt, >Citrus_sinensis_23... at +/94.74%
3	219nt, >Haematoxylum_brasiletto_33... at +/90.87%
>Cluster 114
0	22nt, >Haematoxylum_brasiletto_27... at +/100.00%
1	58nt, >Melicope_pteleifolia_23... at +/91.38%
2	18nt, >Nicotiana_attenuata_32... at +/100.00%
3	227nt, >Phoenix_dactylifera_69... *
>Cluster 115
0	87nt, >Nelumbo_nucifera_5... at +/95.40%
1	181nt, >Ipomoea_nil_5... *
2	87nt, >Nelumbo_nucifera_6... at +/95.40%
3	111nt, >Prunus_avium_45... at +/97.30%
>Cluster 116
0	173nt, >Mangifera_indica_22... *
1	173nt, >Mangifera_indica_26... at +/100.00%
2	173nt, >Mangifera_indica_22... at +/100.00%
3	173nt, >Mangifera_indica_26... at +/100.00%
>Cluster 117
0	161nt, >Nepenthes_ventricosa_x_Nepenthes_alata_26... at +/93.17%
1	171nt, >Citrullus_lanatus_29... *
2	167nt, >Luffa_acutangula_28... at +/98.80%
3	170nt, >Cannabis_sativa_34... at +/93.53%
>Cluster 118
0	167nt, >Triticum_aestivum_14... *
1	21nt, >Mangifera_indica_66... at +/90.48%
2	21nt, >Mangifera_indica_67... at +/90.48%
3	166nt, >Aegilops_speltoides_4... at +/98.80%
>Cluster 119
0	166nt, >Bombax_ceiba_44... *
1	21nt, >Brassica_napus_6... at +/95.24%
2	21nt, >Brassica_rapa_10... at +/95.24%
3	21nt, >Brassica_rapa_subsp_campestris_10... at +/95.24%
>Cluster 120
0	139nt, >Sapindus_mukorossi_12... *
1	138nt, >Citrullus_lanatus_39... at +/98.55%
2	137nt, >Luffa_acutangula_56... at +/97.81%
3	78nt, >Prunus_avium_36... at +/98.72%
>Cluster 121
0	21nt, >Sapindus_mukorossi_30... at +/95.24%
1	32nt, >Salvia_miltiorrhiza_19... at +/96.88%
2	32nt, >Rotheca_serrata_8... at +/96.88%
3	138nt, >Boea_hygrometrica_32... *
>Cluster 122
0	107nt, >Senna_occidentalis_18... at +/97.20%
1	121nt, >Libidibia_coriaria_40... *
2	121nt, >Libidibia_coriaria_62... at +/100.00%
3	121nt, >Haematoxylum_brasiletto_15... at +/100.00%
>Cluster 123
0	97nt, >Senna_occidentalis_20... at +/97.94%
1	20nt, >Citrullus_lanatus_53... at +/100.00%
2	117nt, >Libidibia_coriaria_17... *
3	22nt, >Acacia_ligulata_24... at +/95.45%
>Cluster 124
0	104nt, >Rhododendron_simsii_25... at +/91.35%
1	113nt, >Ipomoea_nil_4... *
2	109nt, >Liriodendron_tulipifera_41... at +/91.74%
3	104nt, >Mirabilis_himalaica_14... at +/93.27%
>Cluster 125
0	112nt, >Malus_x_domestica_24... at +/92.86%
1	112nt, >Malus_x_domestica_24... at +/92.86%
2	113nt, >Carica_papaya_27... *
3	112nt, >Eriobotrya_japonica_29... at +/92.86%
>Cluster 126
0	108nt, >Saccharum_officinarum_36... *
1	108nt, >Eleusine_indica_1... at +/99.07%
2	108nt, >Eleusine_indica_11... at +/99.07%
3	108nt, >Oryza_sativa_14... at +/100.00%
>Cluster 127
0	20nt, >Ilex_pubescens_4... at +/95.00%
1	20nt, >Luffa_acutangula_24... at +/95.00%
2	107nt, >Gossypium_arboreum_47... *
3	20nt, >Nicotiana_attenuata_34... at +/95.00%
>Cluster 128
0	105nt, >Malus_x_domestica_14... *
1	105nt, >Malus_x_domestica_14... at +/100.00%
2	104nt, >Cannabis_sativa_19... at +/94.23%
3	105nt, >Eriobotrya_japonica_22... at +/100.00%
>Cluster 129
0	20nt, >Sapindus_mukorossi_5... at +/100.00%
1	18nt, >Lagerstroemia_indica_19... at +/100.00%
2	103nt, >Haematoxylum_brasiletto_1... *
3	20nt, >Melicope_pteleifolia_14... at +/100.00%
>Cluster 130
0	102nt, >Ilex_pubescens_10... *
1	78nt, >Lagerstroemia_indica_28... at +/93.59%
2	35nt, >Cocos_nucifera_39... at +/94.29%
3	35nt, >Phoenix_dactylifera_50... at +/94.29%
>Cluster 131
0	101nt, >Citrullus_lanatus_28... at +/98.02%
1	102nt, >Luffa_acutangula_27... *
2	24nt, >Leucaena_trichandra_54... at +/95.83%
3	97nt, >Libidibia_coriaria_55... at +/91.75%
>Cluster 132
0	85nt, >Senna_occidentalis_15... at +/94.12%
1	81nt, >Salvia_miltiorrhiza_24... at +/92.59%
2	76nt, >Ilex_pubescens_13... at +/92.11%
3	99nt, >Gossypium_arboreum_73... *
>Cluster 133
0	18nt, >Nepenthes_ventricosa_x_Nepenthes_alata_57... at +/100.00%
1	93nt, >Hibiscus_cannabinus_35... at +/100.00%
2	26nt, >Citrus_sinensis_82... at +/92.31%
3	98nt, >Gossypium_arboreum_19... *
>Cluster 134
0	97nt, >Nelumbo_nucifera_2... *
1	94nt, >Nelumbo_nucifera_24... at +/100.00%
2	94nt, >Nelumbo_nucifera_2... at +/100.00%
3	94nt, >Nelumbo_nucifera_25... at +/100.00%
>Cluster 135
0	95nt, >Mangifera_indica_23... *
1	95nt, >Mangifera_indica_41... at +/100.00%
2	95nt, >Mangifera_indica_23... at +/100.00%
3	95nt, >Mangifera_indica_42... at +/100.00%
>Cluster 136
0	34nt, >Populus_alba_8... at +/94.12%
1	94nt, >Nelumbo_nucifera_21... *
2	94nt, >Nelumbo_nucifera_22... at +/100.00%
3	63nt, >Prunus_avium_39... at +/92.06%
>Cluster 137
0	92nt, >Chenopodium_quinoa_25... *
1	92nt, >Beta_vulgaris_subsp._maritima_4... at +/100.00%
2	92nt, >Beta_vulgaris_subsp._vulgaris_21... at +/100.00%
3	92nt, >Beta_macrocarpa_3... at +/100.00%
>Cluster 138
0	91nt, >Mangifera_indica_25... *
1	91nt, >Mangifera_indica_29... at +/100.00%
2	91nt, >Mangifera_indica_25... at +/100.00%
3	91nt, >Mangifera_indica_29... at +/100.00%
>Cluster 139
0	91nt, >Epirixanthes_elongata_3... *
1	91nt, >Epirixanthes_elongata_4... at +/100.00%
2	91nt, >Epirixanthes_elongata_5... at +/100.00%
3	90nt, >Epirixanthes_elongata_6... at +/98.89%
>Cluster 140
0	82nt, >Solanum_lycopersicum_6... *
1	82nt, >Solanum_lycopersicum_23... at +/100.00%
2	25nt, >Mangifera_indica_33... at +/92.00%
3	25nt, >Mangifera_indica_34... at +/92.00%
>Cluster 141
0	65nt, >Bupleurum_falcatum_44... at +/95.38%
1	68nt, >Mirabilis_himalaica_22... at +/92.65%
2	65nt, >Morus_notabilis_9... at +/93.85%
3	82nt, >Prunus_avium_23... *
>Cluster 142
0	79nt, >Mangifera_indica_58... *
1	79nt, >Mangifera_indica_79... at +/100.00%
2	79nt, >Mangifera_indica_59... at +/100.00%
3	79nt, >Mangifera_indica_80... at +/100.00%
>Cluster 143
0	35nt, >Rosa_chinensis_17... at +/94.29%
1	35nt, >Rosa_chinensis_37... at +/94.29%
2	73nt, >Boechera_stricta_22... *
3	71nt, >Carica_papaya_26... at +/91.55%
>Cluster 144
0	71nt, >Malus_x_domestica_8... *
1	71nt, >Malus_x_domestica_8... at +/100.00%
2	22nt, >Eleusine_indica_40... at +/90.91%
3	21nt, >Haematoxylum_brasiletto_25... at +/95.24%
>Cluster 145
0	70nt, >Libidibia_coriaria_43... *
1	30nt, >Bupleurum_falcatum_25... at +/93.33%
2	63nt, >Camellia_sinensis_52... at +/95.24%
3	66nt, >Haematoxylum_brasiletto_32... at +/95.45%
>Cluster 146
0	68nt, >Sinapis_arvensis_3... *
1	66nt, >Raphanus_sativus_4... at +/95.45%
2	68nt, >Brassica_nigra_4... at +/95.59%
3	68nt, >Brassica_carinata_5... at +/95.59%
>Cluster 147
0	59nt, >Mangifera_indica_57... at +/100.00%
1	62nt, >Mangifera_indica_78... *
2	59nt, >Mangifera_indica_58... at +/100.00%
3	62nt, >Mangifera_indica_79... at +/100.00%
>Cluster 148
0	58nt, >Liriodendron_tulipifera_39... at +/98.28%
1	60nt, >Beta_vulgaris_subsp._maritima_15... *
2	59nt, >Beta_vulgaris_subsp._vulgaris_3... at +/100.00%
3	60nt, >Beta_macrocarpa_16... at +/100.00%
>Cluster 149
0	42nt, >Senna_occidentalis_36... at +/90.48%
1	51nt, >Leucaena_trichandra_30... *
2	51nt, >Libidibia_coriaria_30... at +/98.04%
3	50nt, >Haematoxylum_brasiletto_40... at +/98.00%
>Cluster 150
0	28nt, >Rhododendron_simsii_17... at +/96.43%
1	51nt, >Libidibia_coriaria_41... *
2	51nt, >Libidibia_coriaria_63... at +/100.00%
3	51nt, >Haematoxylum_brasiletto_17... at +/98.04%
>Cluster 151
0	50nt, >Brassica_oleracea_19... *
1	50nt, >Brassica_napus_1... at +/100.00%
2	50nt, >Brassica_rapa_5... at +/100.00%
3	50nt, >Brassica_rapa_subsp_campestris_5... at +/100.00%
>Cluster 152
0	41nt, >Nelumbo_nucifera_20... at +/100.00%
1	47nt, >Libidibia_coriaria_8... *
2	47nt, >Haematoxylum_brasiletto_10... at +/100.00%
3	41nt, >Nelumbo_nucifera_21... at +/100.00%
>Cluster 153
0	44nt, >Ipomoea_nil_32... *
1	42nt, >Corchorus_capsularis_73... at +/97.62%
2	43nt, >Bupleurum_falcatum_36... at +/97.67%
3	40nt, >Glycine_max_29... at +/97.50%
>Cluster 154
0	18nt, >Mangifera_indica_52... at +/94.44%
1	18nt, >Mangifera_indica_53... at +/94.44%
2	38nt, >Luffa_acutangula_13... *
3	19nt, >Carica_papaya_49... at +/94.74%
>Cluster 155
0	31nt, >Triticum_aestivum_22... *
1	29nt, >Aegilops_speltoides_20... at +/100.00%
2	26nt, >Oryza_sativa_2... at +/96.15%
3	26nt, >Oryza_sativa_9... at +/96.15%
>Cluster 156
0	31nt, >Mangifera_indica_59... *
1	31nt, >Mangifera_indica_80... at +/100.00%
2	31nt, >Mangifera_indica_60... at +/100.00%
3	31nt, >Mangifera_indica_81... at +/100.00%
>Cluster 157
0	30nt, >Ipomoea_nil_8... *
1	23nt, >Acacia_ligulata_52... at +/95.65%
2	25nt, >Carica_papaya_14... at +/96.00%
3	23nt, >Haematoxylum_brasiletto_30... at +/95.65%
>Cluster 158
0	28nt, >Magnolia_biondii_1... at +/100.00%
1	28nt, >Magnolia_biondii_15... at +/100.00%
2	29nt, >Liriodendron_tulipifera_12... *
3	29nt, >Liriodendron_tulipifera_45... at +/100.00%
>Cluster 159
0	26nt, >Libidibia_coriaria_12... at +/92.31%
1	27nt, >Pongamia_pinnata_7... *
2	25nt, >Pongamia_pinnata_18... at +/96.00%
3	24nt, >Pongamia_pinnata_22... at +/95.83%
>Cluster 160
0	24nt, >Libidibia_coriaria_5... at +/95.83%
1	22nt, >Bupleurum_falcatum_24... at +/95.45%
2	22nt, >Glycine_max_26... at +/95.45%
3	26nt, >Haematoxylum_brasiletto_41... *
>Cluster 161
0	23nt, >Saccharum_officinarum_1... *
1	20nt, >Ammopiptanthus_mongolicus_49... at +/95.00%
2	20nt, >Ammopiptanthus_nanus_5... at +/95.00%
3	20nt, >Acacia_ligulata_43... at +/95.00%
>Cluster 162
0	20nt, >Aegilops_speltoides_19... *
1	20nt, >Eleusine_indica_14... at +/100.00%
2	20nt, >Oryza_sativa_1... at +/100.00%
3	20nt, >Oryza_sativa_8... at +/100.00%
>Cluster 163
0	22nt, >Platycodon_grandiflorus_58... at +/90.91%
1	19nt, >Cocos_nucifera_25... at +/94.74%
2	315nt, >Haematoxylum_brasiletto_56... *
>Cluster 164
0	288nt, >Libidibia_coriaria_53... *
1	138nt, >Bupleurum_falcatum_43... at +/97.10%
2	87nt, >Morus_notabilis_7... at +/94.25%
>Cluster 165
0	216nt, >Populus_alba_51... *
1	24nt, >Libidibia_coriaria_28... at +/91.67%
2	24nt, >Libidibia_coriaria_50... at +/91.67%
>Cluster 166
0	185nt, >Manihot_esculenta_9... at +/96.22%
1	185nt, >Ilex_pubescens_35... at +/94.05%
2	186nt, >Carica_papaya_21... *
>Cluster 167
0	176nt, >Boechera_stricta_15... at +/97.73%
1	21nt, >Bombax_ceiba_50... at +/100.00%
2	182nt, >Arabidopsis_thaliana_11... *
>Cluster 168
0	174nt, >Triticum_aestivum_3... *
1	19nt, >Citrullus_lanatus_18... at +/94.74%
2	174nt, >Aegilops_speltoides_14... at +/100.00%
>Cluster 169
0	174nt, >Ipomoea_nil_12... *
1	170nt, >Capsicum_annuum_cultivar_Jeju_9... at +/91.18%
2	74nt, >Glycine_max_6... at +/95.95%
>Cluster 170
0	118nt, >Bombax_ceiba_21... at +/94.92%
1	117nt, >Beta_vulgaris_subsp._vulgaris_7... at +/93.16%
2	173nt, >Gossypium_arboreum_10... *
>Cluster 171
0	167nt, >Elymus_15... *
1	167nt, >Aegilops_speltoides_18... at +/100.00%
2	61nt, >Oryza_sativa_22... at +/98.36%
>Cluster 172
0	68nt, >Elymus_14... at +/95.59%
1	160nt, >Oryza_sativa_36... *
2	160nt, >Oryza_sativa_45... at +/100.00%
>Cluster 173
0	18nt, >Salix_brachista_39... at +/94.44%
1	153nt, >Rotheca_serrata_4... *
2	18nt, >Populus_alba_68... at +/94.44%
>Cluster 174
0	92nt, >Manihot_esculenta_16... at +/97.83%
1	151nt, >Cannabis_sativa_36... *
2	89nt, >Morus_notabilis_12... at +/97.75%
>Cluster 175
0	89nt, >Bombax_ceiba_52... at +/100.00%
1	140nt, >Cocos_nucifera_59... *
2	89nt, >Gossypium_arboreum_75... at +/100.00%
>Cluster 176
0	17nt, >Mangifera_indica_36... at +/100.00%
1	17nt, >Mangifera_indica_37... at +/100.00%
2	140nt, >Phoenix_dactylifera_48... *
>Cluster 177
0	138nt, >Citrullus_lanatus_9... *
1	137nt, >Betula_pendula_34... at +/96.35%
2	79nt, >Morus_notabilis_3... at +/98.73%
>Cluster 178
0	30nt, >Nepenthes_ventricosa_x_Nepenthes_alata_54... at +/93.33%
1	138nt, >Liriodendron_tulipifera_58... *
2	23nt, >Leucaena_trichandra_41... at +/95.65%
>Cluster 179
0	22nt, >Silene_latifolia_21... at +/90.91%
1	132nt, >Manihot_esculenta_66... *
2	21nt, >Glycine_max_13... at +/100.00%
>Cluster 180
0	114nt, >Magnolia_biondii_37... at +/98.25%
1	125nt, >Liriodendron_tulipifera_15... *
2	114nt, >Betula_pendula_19... at +/93.86%
>Cluster 181
0	123nt, >Ginkgo_biloba_10... *
1	28nt, >Liriodendron_tulipifera_3... at +/92.86%
2	36nt, >Liriodendron_tulipifera_43... at +/94.44%
>Cluster 182
0	123nt, >Medicago_truncatula_8... *
1	120nt, >Ammopiptanthus_mongolicus_66... at +/99.17%
2	120nt, >Ammopiptanthus_nanus_22... at +/99.17%
>Cluster 183
0	122nt, >Ipomoea_nil_31... *
1	122nt, >Bupleurum_falcatum_35... at +/100.00%
2	122nt, >Glycine_max_28... at +/99.18%
>Cluster 184
0	31nt, >Malus_x_domestica_17... at +/93.55%
1	31nt, >Malus_x_domestica_17... at +/93.55%
2	122nt, >Cocos_nucifera_4... *
>Cluster 185
0	117nt, >Leucaena_trichandra_22... at +/100.00%
1	121nt, >Acacia_ligulata_6... *
2	121nt, >Haematoxylum_brasiletto_61... at +/97.52%
>Cluster 186
0	118nt, >Boechera_stricta_1... at +/100.00%
1	119nt, >Capsella_rubella_3... at +/100.00%
2	120nt, >Arabidopsis_thaliana_6... *
>Cluster 187
0	119nt, >Eucalyptus_grandis_16... *
1	118nt, >Eucalyptus_grandis_21... at +/100.00%
2	77nt, >Ipomoea_nil_17... at +/92.21%
>Cluster 188
0	111nt, >Bombax_ceiba_9... at +/100.00%
1	112nt, >Hibiscus_cannabinus_8... at +/100.00%
2	119nt, >Gossypium_arboreum_29... *
>Cluster 189
0	117nt, >Malus_x_domestica_18... *
1	117nt, >Malus_x_domestica_18... at +/100.00%
2	117nt, >Eriobotrya_japonica_11... at +/96.58%
>Cluster 190
0	37nt, >Chrysanthemum_boreale_7... at +/94.59%
1	115nt, >Citrullus_lanatus_60... *
2	93nt, >Ilex_pubescens_19... at +/95.70%
>Cluster 191
0	114nt, >Senna_occidentalis_6... *
1	72nt, >Boea_hygrometrica_27... at +/90.28%
2	113nt, >Acacia_ligulata_17... at +/100.00%
>Cluster 192
0	114nt, >Malus_x_domestica_27... *
1	114nt, >Malus_x_domestica_27... at +/100.00%
2	114nt, >Eriobotrya_japonica_32... at +/100.00%
>Cluster 193
0	110nt, >Ipomoea_nil_20... at +/96.36%
1	114nt, >Leucaena_trichandra_46... *
2	114nt, >Libidibia_coriaria_22... at +/100.00%
>Cluster 194
0	113nt, >Ammopiptanthus_mongolicus_56... *
1	113nt, >Ammopiptanthus_nanus_12... at +/100.00%
2	112nt, >Glycine_max_8... at +/97.32%
>Cluster 195
0	112nt, >Ammopiptanthus_mongolicus_51... *
1	112nt, >Ammopiptanthus_nanus_7... at +/100.00%
2	104nt, >Glycine_max_3... at +/100.00%
>Cluster 196
0	112nt, >Beta_vulgaris_subsp._maritima_3... *
1	112nt, >Beta_vulgaris_subsp._vulgaris_20... at +/100.00%
2	112nt, >Beta_macrocarpa_2... at +/100.00%
>Cluster 197
0	111nt, >Boea_hygrometrica_5... *
1	110nt, >Ilex_pubescens_9... at +/93.64%
2	105nt, >Mirabilis_himalaica_1... at +/96.19%
>Cluster 198
0	103nt, >Hibiscus_cannabinus_59... at +/100.00%
1	76nt, >Lagerstroemia_indica_12... at +/98.68%
2	106nt, >Gossypium_arboreum_39... *
>Cluster 199
0	105nt, >Beta_vulgaris_subsp._maritima_10... *
1	105nt, >Beta_vulgaris_subsp._vulgaris_18... at +/100.00%
2	105nt, >Beta_macrocarpa_39... at +/100.00%
>Cluster 200
0	103nt, >Elymus_17... at +/100.00%
1	104nt, >Triticum_aestivum_17... *
2	103nt, >Aegilops_speltoides_7... at +/100.00%
>Cluster 201
0	103nt, >Elymus_19... at +/97.09%
1	103nt, >Triticum_aestivum_8... at +/97.09%
2	104nt, >Oryza_sativa_32... *
>Cluster 202
0	23nt, >Ipomoea_nil_9... at +/91.30%
1	39nt, >Hibiscus_cannabinus_60... at +/92.31%
2	103nt, >Phoenix_dactylifera_37... *
>Cluster 203
0	102nt, >Bombax_ceiba_47... *
1	102nt, >Carica_papaya_41... at +/91.18%
2	102nt, >Gossypium_arboreum_70... at +/99.02%
>Cluster 204
0	101nt, >Glycine_max_16... *
1	101nt, >Glycine_max_21... at +/100.00%
2	101nt, >Glycine_max_30... at +/100.00%
>Cluster 205
0	98nt, >Solanum_lycopersicum_10... *
1	17nt, >Mangifera_indica_6... at +/100.00%
2	17nt, >Mangifera_indica_6... at +/100.00%
>Cluster 206
0	98nt, >Boechera_stricta_2... *
1	98nt, >Capsella_rubella_4... at +/100.00%
2	98nt, >Arabidopsis_thaliana_7... at +/100.00%
>Cluster 207
0	94nt, >Bombax_ceiba_49... at +/100.00%
1	93nt, >Corchorus_capsularis_12... at +/100.00%
2	98nt, >Gossypium_arboreum_72... *
>Cluster 208
0	95nt, >Senna_occidentalis_9... *
1	94nt, >Acacia_ligulata_33... at +/98.94%
2	94nt, >Haematoxylum_brasiletto_45... at +/98.94%
>Cluster 209
0	95nt, >Malus_x_domestica_15... *
1	95nt, >Malus_x_domestica_15... at +/100.00%
2	95nt, >Eriobotrya_japonica_23... at +/98.95%
>Cluster 210
0	95nt, >Malus_x_domestica_28... *
1	95nt, >Malus_x_domestica_28... at +/100.00%
2	95nt, >Eriobotrya_japonica_33... at +/100.00%
>Cluster 211
0	95nt, >Medicago_truncatula_26... *
1	92nt, >Ammopiptanthus_mongolicus_72... at +/97.83%
2	92nt, >Ammopiptanthus_nanus_28... at +/97.83%
>Cluster 212
0	94nt, >Sinapis_arvensis_13... *
1	94nt, >Brassica_nigra_14... at +/100.00%
2	94nt, >Brassica_carinata_16... at +/100.00%
>Cluster 213
0	94nt, >Citrullus_lanatus_35... *
1	22nt, >Cannabis_sativa_28... at +/90.91%
2	22nt, >Gossypium_arboreum_2... at +/90.91%
>Cluster 214
0	70nt, >Solanum_lycopersicum_41... at +/91.43%
1	92nt, >Nicotiana_attenuata_14... *
2	92nt, >Nicotiana_attenuata_37... at +/100.00%
>Cluster 215
0	66nt, >Solanum_lycopersicum_30... at +/90.91%
1	91nt, >Nepenthes_ventricosa_x_Nepenthes_alata_59... *
2	35nt, >Bupleurum_falcatum_14... at +/94.29%
>Cluster 216
0	90nt, >Triticum_aestivum_4... *
1	90nt, >Aegilops_speltoides_15... at +/100.00%
2	90nt, >Oryza_sativa_31... at +/97.78%
>Cluster 217
0	90nt, >Senna_occidentalis_17... *
1	90nt, >Passiflora_edulis_28... at +/100.00%
2	90nt, >Leucaena_trichandra_17... at +/98.89%
>Cluster 218
0	88nt, >Passiflora_edulis_63... *
1	24nt, >Oryza_sativa_4... at +/91.67%
2	24nt, >Oryza_sativa_11... at +/91.67%
>Cluster 219
0	87nt, >Camellia_sinensis_59... at +/90.80%
1	23nt, >Cannabis_sativa_42... at +/91.30%
2	88nt, >Cocos_nucifera_74... *
>Cluster 220
0	87nt, >Butomus_umbellatus_29... *
1	18nt, >Betula_pendula_31... at +/94.44%
2	18nt, >Betula_pendula_44... at +/94.44%
>Cluster 221
0	86nt, >Elymus_2... *
1	86nt, >Triticum_aestivum_24... at +/100.00%
2	86nt, >Aegilops_speltoides_22... at +/100.00%
>Cluster 222
0	84nt, >Solanum_lycopersicum_42... at +/98.81%
1	85nt, >Nicotiana_attenuata_15... *
2	85nt, >Nicotiana_attenuata_38... at +/100.00%
>Cluster 223
0	84nt, >Beta_vulgaris_subsp._maritima_5... *
1	84nt, >Beta_vulgaris_subsp._vulgaris_22... at +/100.00%
2	84nt, >Beta_macrocarpa_4... at +/100.00%
>Cluster 224
0	48nt, >Hyoscyamus_niger_7... at +/100.00%
1	84nt, >Asclepias_syriaca_31... *
2	48nt, >Nicotiana_attenuata_4... at +/100.00%
>Cluster 225
0	82nt, >Rosa_chinensis_19... *
1	82nt, >Rosa_chinensis_39... at +/100.00%
2	80nt, >Luffa_acutangula_37... at +/92.50%
>Cluster 226
0	82nt, >Malus_x_domestica_2... *
1	82nt, >Malus_x_domestica_2... at +/100.00%
2	82nt, >Eriobotrya_japonica_16... at +/100.00%
>Cluster 227
0	81nt, >Beta_vulgaris_subsp._maritima_6... *
1	81nt, >Beta_vulgaris_subsp._vulgaris_23... at +/100.00%
2	81nt, >Beta_macrocarpa_5... at +/100.00%
>Cluster 228
0	22nt, >Platycodon_grandiflorus_12... at +/95.45%
1	78nt, >Citrus_sinensis_49... *
2	21nt, >Gossypium_arboreum_9... at +/95.24%
>Cluster 229
0	76nt, >Malus_x_domestica_32... *
1	76nt, >Malus_x_domestica_33... at +/100.00%
2	76nt, >Eriobotrya_japonica_38... at +/100.00%
>Cluster 230
0	74nt, >Solanum_lycopersicum_17... *
1	37nt, >Ammopiptanthus_mongolicus_45... at +/94.59%
2	72nt, >Nicotiana_attenuata_12... at +/97.22%
>Cluster 231
0	70nt, >Olea_europaea_27... at +/92.86%
1	73nt, >Boea_hygrometrica_34... *
2	73nt, >Libidibia_coriaria_14... at +/93.15%
>Cluster 232
0	72nt, >Sapindus_mukorossi_32... *
1	72nt, >Rhododendron_simsii_51... at +/90.28%
2	72nt, >Magnolia_biondii_19... at +/90.28%
>Cluster 233
0	71nt, >Malus_x_domestica_23... *
1	71nt, >Malus_x_domestica_23... at +/100.00%
2	71nt, >Eriobotrya_japonica_26... at +/100.00%
>Cluster 234
0	56nt, >Passiflora_edulis_27... at +/92.86%
1	66nt, >Leucaena_trichandra_16... at +/100.00%
2	71nt, >Libidibia_coriaria_13... *
>Cluster 235
0	22nt, >Citrullus_lanatus_36... at +/95.45%
1	22nt, >Ilex_pubescens_34... at +/90.91%
2	68nt, >Melicope_pteleifolia_21... *
>Cluster 236
0	63nt, >Raphanus_sativus_7... at +/100.00%
1	63nt, >Capsella_rubella_15... at +/100.00%
2	67nt, >Brassica_napus_11... *
>Cluster 237
0	21nt, >Pongamia_pinnata_26... at +/100.00%
1	21nt, >Pongamia_pinnata_28... at +/100.00%
2	66nt, >Pongamia_pinnata_42... *
>Cluster 238
0	64nt, >Malus_x_domestica_29... *
1	64nt, >Malus_x_domestica_29... at +/100.00%
2	64nt, >Eriobotrya_japonica_34... at +/100.00%
>Cluster 239
0	63nt, >Beta_vulgaris_subsp._maritima_19... *
1	63nt, >Beta_vulgaris_subsp._vulgaris_28... at +/100.00%
2	63nt, >Beta_macrocarpa_20... at +/100.00%
>Cluster 240
0	62nt, >Mangifera_indica_19... *
1	62nt, >Mangifera_indica_19... at +/100.00%
2	57nt, >Citrus_sinensis_63... at +/100.00%
>Cluster 241
0	19nt, >Medicago_truncatula_11... at +/100.00%
1	35nt, >Libidibia_coriaria_33... at +/91.43%
2	62nt, >Phoenix_dactylifera_56... *
>Cluster 242
0	60nt, >Malus_x_domestica_30... *
1	60nt, >Malus_x_domestica_30... at +/100.00%
2	60nt, >Eriobotrya_japonica_35... at +/100.00%
>Cluster 243
0	60nt, >Beta_vulgaris_subsp._maritima_9... *
1	60nt, >Beta_vulgaris_subsp._vulgaris_17... at +/100.00%
2	60nt, >Beta_macrocarpa_8... at +/100.00%
>Cluster 244
0	57nt, >Solanum_lycopersicum_12... *
1	47nt, >Capsicum_annuum_cultivar_Jeju_27... at +/95.74%
2	25nt, >Asclepias_syriaca_14... at +/96.00%
>Cluster 245
0	57nt, >Malus_x_domestica_13... *
1	57nt, >Malus_x_domestica_13... at +/100.00%
2	57nt, >Eriobotrya_japonica_21... at +/100.00%
>Cluster 246
0	25nt, >Ilex_pubescens_11... at +/92.00%
1	57nt, >Capsicum_annuum_cultivar_Jeju_2... *
2	26nt, >Melicope_pteleifolia_19... at +/92.31%
>Cluster 247
0	56nt, >Ammopiptanthus_mongolicus_6... *
1	22nt, >Acacia_ligulata_28... at +/100.00%
2	24nt, >Melicope_pteleifolia_13... at +/100.00%
>Cluster 248
0	50nt, >Medicago_truncatula_10... at +/100.00%
1	56nt, >Ammopiptanthus_mongolicus_68... *
2	56nt, >Ammopiptanthus_nanus_24... at +/100.00%
>Cluster 249
0	56nt, >Eleusine_indica_38... *
1	56nt, >Oryza_sativa_37... at +/96.43%
2	56nt, >Oryza_sativa_46... at +/96.43%
>Cluster 250
0	56nt, >Pongamia_pinnata_21... *
1	19nt, >Pongamia_pinnata_25... at +/100.00%
2	18nt, >Pongamia_pinnata_34... at +/100.00%
>Cluster 251
0	54nt, >Saccharum_officinarum_22... at +/100.00%
1	55nt, >Eleusine_indica_8... *
2	54nt, >Cocos_nucifera_50... at +/100.00%
>Cluster 252
0	54nt, >Mangifera_indica_16... *
1	54nt, >Mangifera_indica_16... at +/100.00%
2	34nt, >Carica_papaya_38... at +/97.06%
>Cluster 253
0	54nt, >Hyoscyamus_niger_15... *
1	54nt, >Hyoscyamus_niger_39... at +/100.00%
2	54nt, >Nicotiana_attenuata_27... at +/100.00%
>Cluster 254
0	53nt, >Schisandra_sphenanthera_12... *
1	52nt, >Sapindus_mukorossi_17... at +/90.38%
2	52nt, >Lagerstroemia_indica_17... at +/90.38%
>Cluster 255
0	53nt, >Mangifera_indica_18... *
1	53nt, >Mangifera_indica_18... at +/100.00%
2	52nt, >Luffa_acutangula_1... at +/94.23%
>Cluster 256
0	52nt, >Nepenthes_ventricosa_x_Nepenthes_alata_14... *
1	52nt, >Nepenthes_ventricosa_x_Nepenthes_alata_46... at +/100.00%
2	32nt, >Bombax_ceiba_51... at +/90.62%
>Cluster 257
0	52nt, >Mangifera_indica_20... *
1	52nt, >Mangifera_indica_20... at +/100.00%
2	31nt, >Butomus_umbellatus_17... at +/100.00%
>Cluster 258
0	52nt, >Eleusine_indica_39... *
1	52nt, >Oryza_sativa_38... at +/96.15%
2	52nt, >Oryza_sativa_47... at +/96.15%
>Cluster 259
0	51nt, >Beta_vulgaris_subsp._maritima_13... *
1	51nt, >Beta_vulgaris_subsp._vulgaris_1... at +/100.00%
2	51nt, >Beta_macrocarpa_14... at +/100.00%
>Cluster 260
0	44nt, >Butomus_umbellatus_9... *
1	21nt, >Corchorus_capsularis_40... at +/90.48%
2	21nt, >Corchorus_capsularis_67... at +/90.48%
>Cluster 261
0	43nt, >Brassica_napus_8... *
1	43nt, >Brassica_rapa_20... at +/100.00%
2	43nt, >Brassica_rapa_subsp_campestris_20... at +/100.00%
>Cluster 262
0	18nt, >Passiflora_edulis_62... at +/100.00%
1	29nt, >Eleusine_indica_44... at +/93.10%
2	41nt, >Citrus_sinensis_38... *
>Cluster 263
0	40nt, >Solanum_lycopersicum_9... *
1	40nt, >Capsicum_annuum_cultivar_Jeju_30... at +/100.00%
2	40nt, >Nicotiana_attenuata_10... at +/100.00%
>Cluster 264
0	37nt, >Rhododendron_simsii_11... *
1	37nt, >Nepenthes_ventricosa_x_Nepenthes_alata_25... at +/97.30%
2	31nt, >Libidibia_coriaria_54... at +/93.55%
>Cluster 265
0	37nt, >Oryza_sativa_21... *
1	37nt, >Oryza_sativa_27... at +/100.00%
2	37nt, >Oryza_sativa_42... at +/100.00%
>Cluster 266
0	36nt, >Triticum_aestivum_20... *
1	36nt, >Triticum_aestivum_27... at +/100.00%
2	36nt, >Aegilops_speltoides_29... at +/100.00%
>Cluster 267
0	25nt, >Solanum_lycopersicum_11... at +/96.00%
1	24nt, >Eucalyptus_grandis_44... at +/91.67%
2	36nt, >Ammopiptanthus_mongolicus_9... *
>Cluster 268
0	33nt, >Salix_brachista_57... at +/96.97%
1	27nt, >Populus_alba_29... at +/96.30%
2	34nt, >Populus_alba_30... *
>Cluster 269
0	34nt, >Malus_x_domestica_19... *
1	34nt, >Malus_x_domestica_19... at +/100.00%
2	34nt, >Eriobotrya_japonica_24... at +/100.00%
>Cluster 270
0	33nt, >Beta_vulgaris_subsp._maritima_24... at +/100.00%
1	34nt, >Beta_vulgaris_subsp._vulgaris_32... *
2	34nt, >Beta_macrocarpa_25... at +/100.00%
>Cluster 271
0	33nt, >Beta_vulgaris_subsp._maritima_16... *
1	33nt, >Beta_vulgaris_subsp._vulgaris_25... at +/100.00%
2	33nt, >Beta_macrocarpa_17... at +/100.00%
>Cluster 272
0	32nt, >Solanum_lycopersicum_29... *
1	31nt, >Capsicum_annuum_cultivar_Jeju_11... at +/96.77%
2	32nt, >Nicotiana_attenuata_13... at +/96.88%
>Cluster 273
0	23nt, >Cucurbita_pepo_74... at +/95.65%
1	31nt, >Ammopiptanthus_mongolicus_60... *
2	31nt, >Ammopiptanthus_nanus_16... at +/100.00%
>Cluster 274
0	31nt, >Beta_vulgaris_subsp._maritima_14... *
1	31nt, >Beta_vulgaris_subsp._vulgaris_2... at +/100.00%
2	31nt, >Beta_macrocarpa_15... at +/100.00%
>Cluster 275
0	30nt, >Solanum_lycopersicum_24... at +/96.67%
1	31nt, >Capsicum_annuum_cultivar_Jeju_6... *
2	31nt, >Hyoscyamus_niger_1... at +/100.00%
>Cluster 276
0	31nt, >Hyoscyamus_niger_9... *
1	31nt, >Nicotiana_attenuata_16... at +/100.00%
2	31nt, >Nicotiana_attenuata_39... at +/100.00%
>Cluster 277
0	29nt, >Malus_x_domestica_7... *
1	29nt, >Malus_x_domestica_7... at +/100.00%
2	29nt, >Eriobotrya_japonica_20... at +/100.00%
>Cluster 278
0	23nt, >Chenopodium_quinoa_15... at +/95.65%
1	28nt, >Citrullus_lanatus_12... *
2	28nt, >Betula_pendula_9... at +/100.00%
>Cluster 279
0	19nt, >Malus_x_domestica_11... at +/100.00%
1	19nt, >Malus_x_domestica_11... at +/100.00%
2	24nt, >Ammopiptanthus_mongolicus_39... *
>Cluster 280
0	22nt, >Populus_alba_4... *
1	22nt, >Manihot_esculenta_58... at +/100.00%
2	22nt, >Haematoxylum_brasiletto_2... at +/100.00%
>Cluster 281
0	21nt, >Solanum_lycopersicum_25... at +/100.00%
1	21nt, >Hyoscyamus_niger_11... at +/100.00%
2	22nt, >Nicotiana_attenuata_35... *
>Cluster 282
0	18nt, >Beta_vulgaris_subsp._maritima_8... *
1	18nt, >Beta_vulgaris_subsp._vulgaris_16... at +/100.00%
2	18nt, >Beta_macrocarpa_7... at +/100.00%
>Cluster 283
0	336nt, >Ipomoea_nil_19... *
1	25nt, >Ammopiptanthus_mongolicus_81... at +/92.00%
>Cluster 284
0	285nt, >Mangifera_indica_30... *
1	285nt, >Mangifera_indica_31... at +/100.00%
>Cluster 285
0	18nt, >Solanum_lycopersicum_36... at +/100.00%
1	247nt, >Rotheca_serrata_1... *
>Cluster 286
0	228nt, >Cocos_nucifera_61... *
1	21nt, >Gossypium_arboreum_61... at +/95.24%
>Cluster 287
0	220nt, >Mangifera_indica_43... *
1	220nt, >Mangifera_indica_44... at +/100.00%
>Cluster 288
0	18nt, >Schisandra_sphenanthera_9... at +/94.44%
1	202nt, >Asclepias_syriaca_25... *
>Cluster 289
0	197nt, >Ammopiptanthus_mongolicus_84... *
1	28nt, >Hyoscyamus_niger_32... at +/92.86%
>Cluster 290
0	193nt, >Citrullus_lanatus_15... *
1	113nt, >Cucurbita_pepo_22... at +/92.92%
>Cluster 291
0	86nt, >Salix_brachista_43... at +/96.51%
1	192nt, >Populus_alba_38... *
>Cluster 292
0	187nt, >Liriodendron_tulipifera_36... *
1	19nt, >Capsella_rubella_17... at +/94.74%
>Cluster 293
0	183nt, >Populus_alba_35... *
1	20nt, >Pongamia_pinnata_20... at +/95.00%
>Cluster 294
0	182nt, >Salvia_miltiorrhiza_30... *
1	93nt, >Salvia_miltiorrhiza_31... at +/100.00%
>Cluster 295
0	179nt, >Saccharum_officinarum_7... *
1	20nt, >Manihot_esculenta_40... at +/95.00%
>Cluster 296
0	179nt, >Oryza_sativa_40... *
1	179nt, >Oryza_sativa_49... at +/100.00%
>Cluster 297
0	18nt, >Manihot_esculenta_2... at +/94.44%
1	177nt, >Luffa_acutangula_50... *
>Cluster 298
0	74nt, >Cucurbita_pepo_62... at +/100.00%
1	174nt, >Luffa_acutangula_49... *
>Cluster 299
0	173nt, >Ammopiptanthus_mongolicus_32... *
1	22nt, >Haematoxylum_brasiletto_52... at +/100.00%
>Cluster 300
0	79nt, >Citrullus_lanatus_33... at +/93.67%
1	169nt, >Cucurbita_pepo_63... *
>Cluster 301
0	167nt, >Triticum_aestivum_9... *
1	167nt, >Eleusine_indica_24... at +/96.41%
>Cluster 302
0	165nt, >Ipomoea_nil_25... *
1	56nt, >Bupleurum_falcatum_18... at +/100.00%
>Cluster 303
0	75nt, >Ipomoea_nil_16... at +/94.67%
1	164nt, >Daucus_carota_7... *
>Cluster 304
0	18nt, >Eucalyptus_grandis_32... at +/94.44%
1	160nt, >Melicope_pteleifolia_15... *
>Cluster 305
0	159nt, >Nepenthes_ventricosa_x_Nepenthes_alata_24... *
1	22nt, >Melicope_pteleifolia_7... at +/90.91%
>Cluster 306
0	57nt, >Corchorus_capsularis_101... at +/94.74%
1	159nt, >Gossypium_arboreum_84... *
>Cluster 307
0	146nt, >Ammopiptanthus_mongolicus_70... *
1	146nt, >Ammopiptanthus_nanus_26... at +/100.00%
>Cluster 308
0	146nt, >Corchorus_capsularis_14... *
1	17nt, >Cocos_nucifera_62... at +/94.12%
>Cluster 309
0	144nt, >Elymus_5... *
1	144nt, >Aegilops_speltoides_16... at +/100.00%
>Cluster 310
0	142nt, >Citrullus_lanatus_14... *
1	94nt, >Betula_pendula_4... at +/98.94%
>Cluster 311
0	91nt, >Sapindus_mukorossi_8... at +/97.80%
1	142nt, >Citrus_sinensis_25... *
>Cluster 312
0	141nt, >Hibiscus_cannabinus_41... *
1	22nt, >Carica_papaya_45... at +/90.91%
>Cluster 313
0	136nt, >Salix_brachista_53... *
1	133nt, >Populus_alba_26... at +/100.00%
>Cluster 314
0	132nt, >Malus_x_domestica_12... *
1	132nt, >Malus_x_domestica_12... at +/100.00%
>Cluster 315
0	96nt, >Chrysanthemum_boreale_5... at +/95.83%
1	132nt, >Eriobotrya_japonica_5... *
>Cluster 316
0	131nt, >Manihot_esculenta_62... *
1	26nt, >Boea_hygrometrica_28... at +/100.00%
>Cluster 317
0	21nt, >Rotheca_serrata_18... at +/95.24%
1	128nt, >Nepenthes_ventricosa_x_Nepenthes_alata_37... *
>Cluster 318
0	127nt, >Solanum_lycopersicum_7... *
1	23nt, >Carica_papaya_15... at +/91.30%
>Cluster 319
0	19nt, >Cucurbita_pepo_14... at +/100.00%
1	127nt, >Phoenix_dactylifera_76... *
>Cluster 320
0	21nt, >Rotheca_serrata_20... at +/95.24%
1	126nt, >Pongamia_pinnata_19... *
>Cluster 321
0	125nt, >Ammopiptanthus_mongolicus_89... *
1	24nt, >Libidibia_coriaria_39... at +/91.67%
>Cluster 322
0	114nt, >Betula_pendula_7... at +/97.37%
1	124nt, >Camellia_sinensis_53... *
>Cluster 323
0	121nt, >Bombax_ceiba_34... *
1	117nt, >Gossypium_arboreum_5... at +/98.29%
>Cluster 324
0	121nt, >Eucalyptus_grandis_46... *
1	22nt, >Carica_papaya_35... at +/90.91%
>Cluster 325
0	119nt, >Nelumbo_nucifera_15... *
1	119nt, >Nelumbo_nucifera_16... at +/100.00%
>Cluster 326
0	119nt, >Luffa_acutangula_14... *
1	22nt, >Hibiscus_cannabinus_16... at +/95.45%
>Cluster 327
0	117nt, >Hibiscus_cannabinus_49... at +/94.87%
1	119nt, >Libidibia_coriaria_42... *
>Cluster 328
0	119nt, >Betula_pendula_23... *
1	22nt, >Carica_papaya_36... at +/100.00%
>Cluster 329
0	117nt, >Mangifera_indica_65... *
1	117nt, >Mangifera_indica_66... at +/100.00%
>Cluster 330
0	117nt, >Ipomoea_nil_1... *
1	111nt, >Bupleurum_falcatum_6... at +/96.40%
>Cluster 331
0	117nt, >Beta_vulgaris_subsp._maritima_36... *
1	117nt, >Beta_macrocarpa_36... at +/100.00%
>Cluster 332
0	20nt, >Manihot_esculenta_61... at +/95.00%
1	117nt, >Hibiscus_cannabinus_11... *
>Cluster 333
0	116nt, >Mangifera_indica_49... *
1	116nt, >Mangifera_indica_50... at +/100.00%
>Cluster 334
0	105nt, >Salix_brachista_4... at +/90.48%
1	116nt, >Citrullus_lanatus_42... *
>Cluster 335
0	114nt, >Elymus_9... at +/100.00%
1	116nt, >Aegilops_speltoides_17... *
>Cluster 336
0	116nt, >Ammopiptanthus_mongolicus_63... *
1	116nt, >Ammopiptanthus_nanus_19... at +/100.00%
>Cluster 337
0	21nt, >Saccharum_officinarum_26... at +/95.24%
1	116nt, >Brassica_napus_7... *
>Cluster 338
0	115nt, >Olea_europaea_61... *
1	42nt, >Eriobotrya_japonica_14... at +/100.00%
>Cluster 339
0	115nt, >Mangifera_indica_38... *
1	115nt, >Mangifera_indica_39... at +/100.00%
>Cluster 340
0	107nt, >Salix_brachista_7... at +/100.00%
1	115nt, >Acacia_ligulata_25... *
>Cluster 341
0	115nt, >Citrus_sinensis_85... *
1	113nt, >Melicope_pteleifolia_54... at +/100.00%
>Cluster 342
0	114nt, >Salix_brachista_40... *
1	113nt, >Populus_alba_2... at +/98.23%
>Cluster 343
0	114nt, >Olea_europaea_47... *
1	106nt, >Cannabis_sativa_31... at +/99.06%
>Cluster 344
0	114nt, >Ipomoea_nil_14... *
1	112nt, >Bupleurum_falcatum_41... at +/92.86%
>Cluster 345
0	114nt, >Ammopiptanthus_mongolicus_77... *
1	114nt, >Ammopiptanthus_nanus_1... at +/100.00%
>Cluster 346
0	114nt, >Capsella_rubella_19... *
1	114nt, >Arabidopsis_thaliana_14... at +/100.00%
>Cluster 347
0	20nt, >Chrysanthemum_boreale_17... at +/95.00%
1	114nt, >Phoenix_dactylifera_84... *
>Cluster 348
0	113nt, >Elymus_8... *
1	113nt, >Triticum_aestivum_25... at +/100.00%
>Cluster 349
0	113nt, >Citrus_sinensis_41... *
1	22nt, >Gossypium_arboreum_85... at +/90.91%
>Cluster 350
0	112nt, >Schisandra_sphenanthera_31... *
1	112nt, >Schisandra_sphenanthera_40... at +/100.00%
>Cluster 351
0	112nt, >Mangifera_indica_51... *
1	112nt, >Mangifera_indica_52... at +/100.00%
>Cluster 352
0	98nt, >Schisandra_sphenanthera_8... at +/91.84%
1	112nt, >Ipomoea_nil_14... *
>Cluster 353
0	79nt, >Sinapis_arvensis_1... at +/91.14%
1	112nt, >Brassica_nigra_2... *
>Cluster 354
0	111nt, >Nelumbo_nucifera_8... *
1	111nt, >Nelumbo_nucifera_9... at +/100.00%
>Cluster 355
0	111nt, >Mangifera_indica_2... *
1	111nt, >Mangifera_indica_2... at +/100.00%
>Cluster 356
0	111nt, >Mangifera_indica_9... *
1	111nt, >Mangifera_indica_9... at +/100.00%
>Cluster 357
0	110nt, >Hibiscus_cannabinus_5... at +/100.00%
1	111nt, >Gossypium_arboreum_34... *
>Cluster 358
0	110nt, >Nelumbo_nucifera_3... *
1	110nt, >Nelumbo_nucifera_3... at +/100.00%
>Cluster 359
0	110nt, >Mangifera_indica_54... *
1	110nt, >Mangifera_indica_55... at +/100.00%
>Cluster 360
0	110nt, >Citrullus_lanatus_45... *
1	21nt, >Corchorus_capsularis_28... at +/90.48%
>Cluster 361
0	110nt, >Ammopiptanthus_mongolicus_64... *
1	110nt, >Ammopiptanthus_nanus_20... at +/100.00%
>Cluster 362
0	110nt, >Beta_vulgaris_subsp._maritima_38... *
1	110nt, >Beta_macrocarpa_38... at +/100.00%
>Cluster 363
0	34nt, >Bupleurum_falcatum_17... at +/91.18%
1	110nt, >Haematoxylum_brasiletto_37... *
>Cluster 364
0	109nt, >Salix_brachista_46... *
1	108nt, >Populus_alba_40... at +/100.00%
>Cluster 365
0	109nt, >Nelumbo_nucifera_22... *
1	109nt, >Nelumbo_nucifera_23... at +/100.00%
>Cluster 366
0	109nt, >Mangifera_indica_77... *
1	109nt, >Mangifera_indica_78... at +/100.00%
>Cluster 367
0	109nt, >Aegilops_speltoides_30... *
1	105nt, >Eleusine_indica_50... at +/95.24%
>Cluster 368
0	108nt, >Hyoscyamus_niger_30... *
1	108nt, >Nicotiana_attenuata_2... at +/97.22%
>Cluster 369
0	105nt, >Salix_brachista_32... at +/100.00%
1	107nt, >Populus_alba_23... *
>Cluster 370
0	107nt, >Bombax_ceiba_38... *
1	106nt, >Hibiscus_cannabinus_18... at +/100.00%
>Cluster 371
0	107nt, >Bombax_ceiba_55... *
1	96nt, >Citrus_sinensis_60... at +/91.67%
>Cluster 372
0	18nt, >Schisandra_sphenanthera_77... at +/94.44%
1	106nt, >Chenopodium_quinoa_9... *
[truncated: 5,018 more rows]
